# Supplementary material for: Dipotassium diaqua­bis(methyl­enedi­phospho­nato-κ2 O,O′)cobaltate(II)
Source: Acta Crystallogr Sect E Struct Rep Online. 2010 Jan 16;66(Pt 2):m159. doi: 10.1107/S160053680905106X (PMC2979685; doi:10.1107/S160053680905106X)
Supplement: Supplementary file 1 [file e-66-0m159-sup1.cif]

##############################################################################
###                                                                        ###
###        Electronic paper (Acta Crystallographica Section E)             ###
###                                                                        ###
##############################################################################
#                                                                            #
# This CIF contains the data in a paper accepted for publication in Acta     #
# Crystallographica Section E. It conforms to the requirements of Notes      #
# for Authors for Section E, and has been peer reviewed under the auspices   #
# of the IUCr Commission on Journals.                                        #
#                                                                            #
# Full details of the Crystallographic Information File format               #
# are given in the paper "The Crystallographic Information File (CIF):       #
# a New Standard Archive File for Crystallography" by S. R. Hall, F. H.      #
# Allen and I. D. Brown [Acta Cryst. (1991), A47, 655-685].                  #
#                                                                            #
# The current version of the core CIF dictionary is obtainable from          #
# ftp://ftp.iucr.org/pub/cif_core.dic. The current version number is 2.4.    #
#                                                                            #
# Software is freely available for graphical display of the structure(s) in  #
# this CIF.  For information consult the CIF home page http://www.iucr.org/  #
# cif/home.html                                                              #
#                                                                            #
# This file may be used for bona fide research purposes within the           #
# scientific community so long as proper attribution is given to the journal # 
# article from which it was obtained.                                        #
#                                                                            #
##############################################################################
                                             
data_global
_audit_creation_method     'WinGX routine CIF_UPDATE'
_audit_conform_dict_name     cif_core.dic
_audit_conform_dict_version     2.3
_journal_date_recd_electronic     2009-11-12
_journal_date_accepted     2009-11-26
_journal_name_full     'Acta Crystallographica, Section E'
_journal_year     2010
_journal_volume     66
_journal_issue      2
_journal_page_first     m159
_journal_page_last     m159
_journal_paper_category     QM
_journal_coeditor_code     DS2013
_publ_contact_author_name     'Visser, H.G.'
_publ_contact_author_address
;
Department of Chemistry
University of the Free State
P.O. Box 339
Bloemfontein
9300
South Africa
;
_publ_contact_author_email     'visserhg.sci@ufs.ac.za'
_publ_contact_author_fax     '27(51)4446385'
_publ_contact_author_phone     '27(51)4012497'
_publ_section_title
;
Dipotassium
diaquabis(methylenediphosphonato-\k^2^<i>O</i>,<i>O</i>')cobaltate(II)
;
loop_
    _publ_author_name
    _publ_author_address
    'Visser, H.G.'
;
Department of Chemistry
University of the Free State
PO Box 339
Bloemfontein 9300
South Africa
;
    'Venter, J.A.'
;
Department of Chemistry
University of the Free State
PO Box 339
Bloemfontein 9300
South Africa
;
    'Van der Merwe, K.A.'
;
Department of Chemistry
University of the Free State
PO Box 339
Bloemfontein 9300
South Africa
;
data_I
_audit_creation_method     'WinGX routine CIF_UPDATE'
_chemical_name_systematic
;
Dipotassium
diaquabis(methylenediphosphonato-\k^2^<i>O</i>,<i>O</i>')cobaltate(II)
;
_chemical_formula_moiety     '2(K +), C2 H12 Co O14 P4 2-'
_chemical_formula_sum     'C2 H12 Co K2 O14 P4'
_chemical_formula_iupac     'K2 [Co (C H4 O6 P2)2 (H2 O)2]'
_chemical_formula_weight     521.13
_symmetry_cell_setting     'Triclinic'
_symmetry_space_group_name_H-M     'P -1'
_symmetry_space_group_name_Hall     '-P 1'
loop_
    _symmetry_equiv_pos_as_xyz
    'x, y, z'
    '-x, -y, -z'
_cell_length_a     6.4523(3)
_cell_length_b     8.7056(3)
_cell_length_c     13.1930(5)
_cell_angle_alpha     91.334(2)
_cell_angle_beta     93.304(2)
_cell_angle_gamma     93.333(2)
_cell_volume     738.32(5)
_cell_formula_units_Z     2
_cell_measurement_reflns_used     5231
_cell_measurement_theta_min     2.13
_cell_measurement_theta_max     28.34
_cell_measurement_temperature     100(2)
_exptl_crystal_description     'Cuboid'
_exptl_crystal_colour     'pink'
_exptl_crystal_size_max     0.283
_exptl_crystal_size_mid     0.173
_exptl_crystal_size_min     0.168
_exptl_crystal_density_diffrn     2.344
_exptl_crystal_density_method     'not measured'
_exptl_crystal_F_000     522
_exptl_absorpt_coefficient_mu     2.231
_exptl_absorpt_correction_type     'multi-scan'
_exptl_absorpt_process_details
;
SADABS (Bruker, 2004)
;
_exptl_absorpt_correction_T_min     0.635
_exptl_absorpt_correction_T_max     0.690
_diffrn_ambient_temperature     100(2)
_diffrn_radiation_type     'MoK\a'
_diffrn_radiation_wavelength     0.71073
_diffrn_radiation_source     'sealed tube'
_diffrn_radiation_monochromator     'graphite'
_diffrn_measurement_device_type
;
Bruker X8 APEXII 4K Kappa CCD
;
_diffrn_measurement_method     'phi and omega scans'
_diffrn_reflns_number     13474
_diffrn_reflns_av_R_equivalents     0.0357
_diffrn_reflns_theta_min     3.09
_diffrn_reflns_theta_max     28.35
_diffrn_reflns_theta_full     28.35
_diffrn_measured_fraction_theta_max     0.988
_diffrn_measured_fraction_theta_full     0.988
_diffrn_reflns_limit_h_min     -8
_diffrn_reflns_limit_h_max     8
_diffrn_reflns_limit_k_min     -11
_diffrn_reflns_limit_k_max     9
_diffrn_reflns_limit_l_min     -16
_diffrn_reflns_limit_l_max     17
_reflns_number_total     3645
_reflns_number_gt     3194
_reflns_threshold_expression     I>2sigma(I)
_refine_ls_structure_factor_coef     Fsqd
_refine_ls_matrix_type     full
_refine_ls_R_factor_gt     0.0401
_refine_ls_wR_factor_ref     0.0956
_refine_ls_goodness_of_fit_ref     1.181
_refine_ls_restrained_S_all     1.19
_refine_ls_number_reflns     3645
_refine_ls_number_parameters     235
_refine_ls_number_restraints     14
_refine_ls_hydrogen_treatment     mixed
_refine_ls_weighting_scheme     calc
_refine_ls_weighting_details
         'calc w=1/[\s^2^(Fo^2^)+(0.0164P)^2^+3.9058P] where P=(Fo^2^+2Fc^2^)/3'
_refine_ls_shift/su_max     0
_refine_diff_density_max     0.953
_refine_diff_density_min     -0.554
_refine_ls_extinction_method     none
loop_
    _atom_type_symbol
    _atom_type_description
    _atom_type_scat_dispersion_real
    _atom_type_scat_dispersion_imag
    _atom_type_scat_source
    C C 0.0033 0.0016 'International Tables Vol C Tables 4.2.6.8 and 6.1.1.4'
    H H 0 0 'International Tables Vol C Tables 4.2.6.8 and 6.1.1.4'
    N N 0.0061 0.0033 'International Tables Vol C Tables 4.2.6.8 and 6.1.1.4'
    O O 0.0106 0.006 'International Tables Vol C Tables 4.2.6.8 and 6.1.1.4'
    P P 0.1023 0.0942 'International Tables Vol C Tables 4.2.6.8 and 6.1.1.4'
    K K 0.2009 0.2494 'International Tables Vol C Tables 4.2.6.8 and 6.1.1.4'
    Co Co 0.3494 0.9721 'International Tables Vol C Tables 4.2.6.8 and 6.1.1.4'
_computing_data_collection     'APEX2 (Bruker, 2005)'
_computing_cell_refinement     'SAINT-Plus (Bruker, 2004)'
_computing_data_reduction     'SAINT-Plus and XPREP (Bruker, 2004)'
_computing_structure_solution     'SIR97 (Altomare <i>et al.</i>,  1999)'
_computing_structure_refinement     'SHELXL97 (Sheldrick, 2008)'
_computing_molecular_graphics     'DIAMOND (Brandenburg & Putz, 2005)'
_computing_publication_material     'WinGX (Farrugia, 1999)'
loop_
    _atom_site_type_symbol
    _atom_site_label
    _atom_site_fract_x
    _atom_site_fract_y
    _atom_site_fract_z
    _atom_site_U_iso_or_equiv
    _atom_site_adp_type
    _atom_site_calc_flag
    _atom_site_refinement_flags
    _atom_site_occupancy
    _atom_site_disorder_assembly
    _atom_site_disorder_group
    C C2 0.6164(6) 0.3660(4) 0.4121(3) 0.0083(7) Uani d . 1 . .
    H H2A 0.6647 0.4636 0.3852 0.01 Uiso calc R 1 . .
    H H2B 0.4955 0.3844 0.4501 0.01 Uiso calc R 1 . .
    O O2 0.7149(4) 0.6643(3) -0.06002(19) 0.0084(5) Uani d . 1 . .
    O O1 0.4857(4) 0.6095(3) 0.1386(2) 0.0100(5) Uani d . 1 . .
    O O4 0.3898(4) 0.8338(3) 0.2356(2) 0.0093(5) Uani d D 1 . .
    O O5 0.7656(4) 0.7614(3) 0.2543(2) 0.0116(5) Uani d . 1 . .
    O O6 1.0177(4) 0.7998(3) 0.0450(2) 0.0088(5) Uani d . 1 . .
    O O8 0.6907(4) -0.1647(3) 0.4464(2) 0.0137(6) Uani d D 1 . .
    O O9 0.4598(4) 0.0840(3) 0.35124(19) 0.0087(5) Uani d . 1 . .
    O O10 0.7627(4) 0.1422(3) 0.5352(2) 0.0109(5) Uani d . 1 . .
    O O11 1.0208(4) 0.3123(3) 0.4451(2) 0.0091(5) Uani d . 1 . .
    O O12 0.8299(4) 0.4173(3) 0.59244(19) 0.0097(5) Uani d D 1 . .
    O O13 0.3411(4) 0.3121(3) 0.2569(2) 0.0094(5) Uani d D 1 . .
    O O14 0.7069(4) 0.2216(3) 0.2347(2) 0.0105(5) Uani d . 1 . .
    P P1 0.80660(14) 0.81239(10) -0.00988(7) 0.00684(18) Uani d . 1 . .
    P P2 0.57617(14) 0.76121(11) 0.18262(7) 0.00712(18) Uani d . 1 . .
    P P3 0.53703(14) 0.23561(10) 0.30689(7) 0.00681(18) Uani d . 1 . .
    P P4 0.81776(14) 0.30133(11) 0.49860(7) 0.00724(18) Uani d D 1 . .
    K K1 0.08042(13) 0.57684(9) 0.19914(6) 0.01125(17) Uani d . 1 . .
    K K2 0.02621(13) 0.04058(10) 0.31295(7) 0.01350(18) Uani d . 1 . .
    Co Co1 0.5 0.5 0 0.00676(15) Uani d S 1 . .
    Co Co2 0.5 0 0.5 0.00634(15) Uani d S 1 . .
    O O7 0.8190(4) 0.9319(3) -0.0975(2) 0.0092(5) Uani d D 1 . .
    O O3 0.2452(4) 0.6119(3) -0.0684(2) 0.0112(5) Uani d D 1 . .
    C C1 0.6299(6) 0.8839(4) 0.0776(3) 0.0079(7) Uani d . 1 . .
    H H1A 0.4994 0.9006 0.0404 0.01 Uiso calc RD 1 . .
    H H1B 0.6864 0.9831 0.1048 0.01 Uiso calc RD 1 . .
    H H8B 0.778(6) -0.215(5) 0.482(3) 0.02 Uiso d D 1 . .
    H H8A 0.699(7) -0.185(5) 0.3838(14) 0.02 Uiso d D 1 . .
    H H7 0.877(7) 1.020(3) -0.081(4) 0.02 Uiso d D 1 . .
    H H4 0.433(8) 0.911(4) 0.271(3) 0.02 Uiso d D 1 . .
    H H13 0.332(8) 0.318(6) 0.1935(15) 0.02 Uiso d D 1 . .
    H H3B 0.175(7) 0.665(5) -0.029(3) 0.02 Uiso d D 1 . .
    H H3A 0.266(8) 0.661(5) -0.122(2) 0.02 Uiso d D 1 . .
    H H12 0.872(7) 0.5089(18) 0.581(2) 0.02 Uiso d D 1 . .
loop_
    _atom_site_aniso_label
    _atom_site_aniso_U_11
    _atom_site_aniso_U_22
    _atom_site_aniso_U_33
    _atom_site_aniso_U_12
    _atom_site_aniso_U_13
    _atom_site_aniso_U_23
    C2 0.0098(17) 0.0062(16) 0.0087(16) -0.0003(13) -0.0010(13) 0.0003(13)
    O2 0.0098(12) 0.0077(12) 0.0073(12) -0.0033(10) 0.0005(10) 0.0002(9)
    O1 0.0146(13) 0.0065(12) 0.0089(12) -0.0016(10) 0.0035(10) 0.0000(10)
    O4 0.0087(12) 0.0097(13) 0.0092(12) 0.0009(10) -0.0002(10) -0.0023(10)
    O5 0.0108(13) 0.0146(13) 0.0095(13) 0.0031(10) -0.0004(10) -0.0010(10)
    O6 0.0082(12) 0.0078(12) 0.0102(12) -0.0004(9) -0.0006(10) -0.0002(10)
    O8 0.0150(14) 0.0183(14) 0.0087(13) 0.0097(11) -0.0005(11) -0.0010(11)
    O9 0.0138(13) 0.0062(12) 0.0060(12) -0.0009(10) 0.0005(10) 0.0016(9)
    O10 0.0088(12) 0.0092(12) 0.0146(13) -0.0013(10) -0.0011(10) 0.0065(10)
    O11 0.0084(12) 0.0096(12) 0.0092(12) -0.0005(10) 0.0020(10) 0.0003(10)
    O12 0.0139(13) 0.0077(12) 0.0072(12) -0.0016(10) 0.0002(10) -0.0008(10)
    O13 0.0109(13) 0.0116(13) 0.0060(12) 0.0023(10) -0.0004(10) 0.0006(10)
    O14 0.0118(13) 0.0127(13) 0.0075(12) 0.0023(10) 0.0023(10) 0.0021(10)
    P1 0.0077(4) 0.0062(4) 0.0067(4) 0.0000(3) 0.0006(3) 0.0005(3)
    P2 0.0080(4) 0.0076(4) 0.0059(4) 0.0014(3) 0.0010(3) -0.0004(3)
    P3 0.0086(4) 0.0063(4) 0.0057(4) 0.0013(3) 0.0005(3) 0.0006(3)
    P4 0.0083(4) 0.0063(4) 0.0069(4) -0.0006(3) -0.0010(3) 0.0008(3)
    K1 0.0112(4) 0.0122(4) 0.0107(4) 0.0026(3) 0.0011(3) 0.0015(3)
    K2 0.0109(4) 0.0126(4) 0.0167(4) 0.0017(3) -0.0022(3) -0.0013(3)
    Co1 0.0083(3) 0.0060(3) 0.0061(3) 0.0004(2) 0.0010(2) -0.0001(2)
    Co2 0.0072(3) 0.0061(3) 0.0058(3) 0.0001(2) 0.0008(2) 0.0007(2)
    O7 0.0137(13) 0.0055(12) 0.0081(12) -0.0021(10) 0.0003(10) 0.0016(10)
    O3 0.0123(13) 0.0130(13) 0.0091(13) 0.0030(10) 0.0036(10) 0.0028(10)
    C1 0.0104(17) 0.0061(16) 0.0077(16) 0.0015(13) 0.0016(13) 0.0017(13)
_geom_special_details
;
All e.s.d.'s (except the e.s.d. in the dihedral angle between two l.s. planes)
are estimated using the full covariance matrix. The cell e.s.d.'s are taken
into account individually in the estimation of e.s.d.'s in distances, angles
and torsion angles; correlations between e.s.d.'s in cell parameters are only
used when they are defined by crystal symmetry. An approximate (isotropic)
treatment of cell e.s.d.'s is used for estimating e.s.d.'s involving l.s.
planes.
;
loop_
    _geom_bond_atom_site_label_1
    _geom_bond_atom_site_label_2
    _geom_bond_site_symmetry_2
    _geom_bond_distance
    _geom_bond_publ_flag
    C2 P4 . 1.803(4) ?
    C2 P3 . 1.804(4) ?
    C2 H2A . 0.97 ?
    C2 H2B . 0.97 ?
    O2 P1 . 1.509(3) ?
    O1 Co1 . 2.052(3) y
    O2 Co1 . 2.132(2) y
    O3 Co1 . 2.127(3) y
    O1 P2 . 1.503(3) ?
    O1 K1 . 2.779(3) ?
    O4 P2 . 1.581(3) ?
    O4 K1 . 2.922(3) ?
    O4 K2 1_565 3.235(3) ?
    O4 H4 . 0.84(2) ?
    O5 P2 . 1.501(3) ?
    O5 K1 1_655 2.780(3) ?
    O5 K2 1_665 2.936(3) ?
    O6 P1 . 1.516(3) ?
    O6 K1 1_655 2.871(3) ?
    O8 Co2 . 2.081(3) y
    O8 K2 1_655 3.334(3) ?
    O8 H8B . 0.854(19) ?
    O8 H8A . 0.845(19) ?
    O9 P3 . 1.525(3) ?
    O9 Co2 . 2.117(2) y
    O9 K2 . 2.816(3) ?
    O10 P4 . 1.508(3) ?
    O10 Co2 . 2.064(3) y
    O10 K2 2_656 2.913(3) ?
    O11 P4 . 1.523(3) ?
    O11 K2 1_655 2.909(3) ?
    O12 P4 . 1.575(3) ?
    O12 K1 2_666 2.776(3) ?
    O12 H12 . 0.848(12) ?
    O13 P3 . 1.581(3) ?
    O13 K1 . 3.018(3) ?
    O13 K2 . 3.156(3) ?
    O13 H13 . 0.837(19) ?
    O14 P3 . 1.502(3) ?
    O14 K2 1_655 2.829(3) ?
    P1 O7 . 1.575(3) ?
    P1 C1 . 1.795(4) ?
    P2 C1 . 1.806(4) ?
    K1 O12 2_666 2.776(3) ?
    K1 O5 1_455 2.780(3) ?
    K1 O6 1_455 2.871(3) ?
    K1 O3 2_565 3.023(3) ?
    K1 O2 2_665 3.153(3) ?
    K2 O14 1_455 2.829(3) ?
    K2 O11 1_455 2.909(3) ?
    K2 O10 2_656 2.913(3) ?
    K2 O5 1_445 2.936(3) ?
    K2 O7 2_665 3.076(3) ?
    K2 O4 1_545 3.235(3) ?
    K2 O8 1_455 3.334(3) ?
    Co1 O1 2_665 2.052(3) ?
    Co1 O3 . 2.126(3) ?
    Co1 O3 2_665 2.126(3) ?
    Co1 O2 2_665 2.132(2) ?
    Co2 O10 2_656 2.064(3) ?
    Co2 O8 2_656 2.081(3) ?
    Co2 O9 2_656 2.117(2) ?
    O7 K2 2_665 3.076(3) ?
    O7 H7 . 0.849(19) ?
    O3 K1 2_565 3.023(3) ?
    O3 H3B . 0.855(19) ?
    O3 H3A . 0.851(19) ?
    C1 H1A . 0.97 ?
    C1 H1B . 0.97 ?
loop_
    _geom_angle_atom_site_label_1
    _geom_angle_atom_site_label_2
    _geom_angle_atom_site_label_3
    _geom_angle_site_symmetry_1
    _geom_angle_site_symmetry_3
    _geom_angle
    _geom_angle_publ_flag
    P4 C2 P3 . . 115.32(19) ?
    P4 C2 H2A . . 108.4 ?
    P3 C2 H2A . . 108.4 ?
    P4 C2 H2B . . 108.4 ?
    P3 C2 H2B . . 108.4 ?
    H2A C2 H2B . . 107.5 ?
    P1 O2 Co1 . . 127.62(15) ?
    P2 O1 Co1 . . 133.27(16) ?
    P2 O1 K1 . . 106.53(13) ?
    Co1 O1 K1 . . 108.92(11) ?
    P2 O4 K1 . . 98.19(12) ?
    P2 O4 H4 . . 110(4) ?
    K1 O4 H4 . . 148(4) ?
    K2 O4 H4 1_565 . 66(4) ?
    Co2 O8 H8B . . 127(3) ?
    K2 O8 H8B 1_655 . 99(3) ?
    Co2 O8 H8A . . 123(3) ?
    K2 O8 H8A 1_655 . 60(4) ?
    H8B O8 H8A . . 110(3) ?
    P3 O9 Co2 . . 130.58(16) ?
    P3 O9 K2 . . 109.60(13) ?
    Co2 O9 K2 . . 101.82(10) ?
    P4 O10 Co2 . . 129.21(16) ?
    P4 O12 H12 . . 115.7(19) ?
    K1 O12 H12 2_666 . 98(2) ?
    P3 O13 K1 . . 155.08(15) ?
    P3 O13 K2 . . 93.90(12) ?
    K1 O13 K2 . . 106.16(8) ?
    P3 O13 H13 . . 118(4) ?
    K1 O13 H13 . . 71(4) ?
    K2 O13 H13 . . 107(4) ?
    O2 P1 O6 . . 114.49(15) ?
    O2 P1 O7 . . 105.55(15) ?
    O6 P1 O7 . . 111.05(15) ?
    O2 P1 C1 . . 109.75(16) ?
    O6 P1 C1 . . 109.14(16) ?
    O7 P1 C1 . . 106.53(15) ?
    O5 P2 O1 . . 118.26(16) ?
    O5 P2 O4 . . 111.00(15) ?
    O1 P2 O4 . . 104.54(15) ?
    O5 P2 C1 . . 109.50(17) ?
    O1 P2 C1 . . 107.35(16) ?
    O4 P2 C1 . . 105.35(15) ?
    O5 P2 K1 . . 130.08(11) ?
    O1 P2 K1 . . 49.28(11) ?
    O4 P2 K1 . . 55.38(10) ?
    C1 P2 K1 . . 120.38(13) ?
    O14 P3 O9 . . 114.63(15) ?
    O14 P3 O13 . . 112.37(15) ?
    O9 P3 O13 . . 107.36(15) ?
    O14 P3 C2 . . 111.63(17) ?
    O9 P3 C2 . . 107.33(16) ?
    O13 P3 C2 . . 102.70(15) ?
    O14 P3 K2 . . 131.70(12) ?
    O9 P3 K2 . . 47.05(10) ?
    O13 P3 K2 . . 60.31(10) ?
    C2 P3 K2 . . 116.55(12) ?
    O10 P4 O11 . . 113.25(15) ?
    O10 P4 O12 . . 108.39(15) ?
    O11 P4 O12 . . 110.21(15) ?
    O10 P4 C2 . . 111.43(16) ?
    O11 P4 C2 . . 107.68(16) ?
    O12 P4 C2 . . 105.61(16) ?
    O1 K1 O4 . . 50.58(7) ?
    O5 K1 O4 1_455 . 90.83(8) ?
    O6 K1 O4 1_455 . 71.15(8) ?
    O12 K1 O13 2_666 . 69.91(8) ?
    O1 K1 O13 . . 66.27(8) ?
    O5 K1 O13 1_455 . 146.12(8) ?
    O6 K1 O13 1_455 . 142.50(8) ?
    O4 K1 O13 . . 99.99(8) ?
    O1 K1 P2 . . 24.20(6) ?
    O5 K1 P2 1_455 . 116.53(7) ?
    O6 K1 P2 1_455 . 76.27(6) ?
    O4 K1 P2 . . 26.43(5) ?
    O13 K1 P2 . . 81.17(6) ?
    O1 K1 Co1 . . 29.41(6) ?
    O5 K1 Co1 1_455 . 146.14(6) ?
    O6 K1 Co1 1_455 . 74.83(5) ?
    O4 K1 Co1 . . 76.27(5) ?
    O13 K1 Co1 . . 67.68(5) ?
    O3 K1 Co1 2_565 . 90.27(5) ?
    O2 K1 Co1 2_665 . 32.50(5) ?
    P2 K1 Co1 . . 51.534(19) ?
    O1 K1 H13 . . 59.5(10) ?
    O5 K1 H13 1_455 . 159.3(8) ?
    O6 K1 H13 1_455 . 127.9(5) ?
    O4 K1 H13 . . 102.4(10) ?
    O13 K1 H13 . . 16.1(4) ?
    O3 K1 H13 2_565 . 87.6(9) ?
    O2 K1 H13 2_665 . 34.1(4) ?
    P2 K1 H13 . . 79.2(10) ?
    P2 K1 H13 1_455 . 153.4(10) ?
    Co1 K1 H13 . . 54.0(7) ?
    K2 K1 H13 1_565 . 146.4(9) ?
    O9 K2 O14 . 1_455 135.52(8) ?
    O9 K2 O11 . 1_455 83.20(8) ?
    O9 K2 O10 . 2_656 60.10(7) ?
    O9 K2 O5 . 1_445 130.52(8) ?
    O9 K2 O7 . 2_665 77.74(7) ?
    O5 K2 O7 1_445 2_665 91.81(8) ?
    O9 K2 O13 . . 49.14(7) ?
    O14 K2 O13 1_455 . 86.68(8) ?
    O11 K2 O13 1_455 . 66.26(7) ?
    O10 K2 O13 2_656 . 107.66(7) ?
    O5 K2 O13 1_445 . 150.33(8) ?
    O7 K2 O13 2_665 . 58.52(7) ?
    O9 K2 O4 . 1_545 50.98(7) ?
    O13 K2 O4 . 1_545 82.11(7) ?
    O9 K2 O8 . 1_455 127.53(8) ?
    O13 K2 O8 . 1_455 159.31(8) ?
    O9 K2 P3 . . 23.35(5) ?
    O14 K2 P3 1_455 . 112.35(6) ?
    O11 K2 P3 1_455 . 73.94(6) ?
    O10 K2 P3 2_656 . 82.69(6) ?
    O5 K2 P3 1_445 . 145.87(6) ?
    O7 K2 P3 2_665 . 66.54(5) ?
    O13 K2 P3 . . 25.79(5) ?
    O4 K2 P3 1_545 . 64.15(5) ?
    O8 K2 P3 1_455 . 147.32(6) ?
    O9 K2 P4 . 1_455 103.51(6) ?
    O13 K2 P4 . 1_455 88.53(5) ?
    P3 K2 P4 . 1_455 97.09(3) ?
    O9 K2 P3 . 1_455 143.95(6) ?
    P3 K2 P3 . 1_455 124.45(3) ?
    O1 Co1 O1 2_665 . 180.00(7) ?
    O1 Co1 O3 2_665 . 85.70(11) ?
    O1 Co1 O3 . . 94.30(11) ?
    O1 Co1 O3 . 2_665 85.70(11) ?
    O3 Co1 O3 . 2_665 180 ?
    O1 Co1 O2 2_665 . 83.75(10) ?
    O1 Co1 O2 . . 96.25(10) ?
    O3 Co1 O2 . . 90.87(10) ?
    O3 Co1 O2 2_665 . 89.13(10) ?
    O1 Co1 O2 . 2_665 83.75(10) ?
    O3 Co1 O2 . 2_665 89.13(10) ?
    O2 Co1 O2 . 2_665 180 ?
    O1 Co1 K1 2_665 . 138.32(8) ?
    O1 Co1 K1 . . 41.68(8) ?
    O3 Co1 K1 . . 69.01(7) ?
    O3 Co1 K1 2_665 . 110.99(7) ?
    O2 Co1 K1 . . 127.38(7) ?
    O2 Co1 K1 2_665 . 52.62(7) ?
    O1 Co1 K1 . 2_665 138.32(8) ?
    O3 Co1 K1 . 2_665 110.99(7) ?
    O2 Co1 K1 . 2_665 52.62(7) ?
    K1 Co1 K1 . 2_665 180 ?
    O10 Co2 O10 2_656 . 180 ?
    O10 Co2 O8 2_656 . 91.42(11) ?
    O10 Co2 O8 . . 88.58(11) ?
    O10 Co2 O8 . 2_656 91.42(11) ?
    O8 Co2 O8 . 2_656 180.00(14) ?
    O10 Co2 O9 2_656 . 86.68(10) ?
    O10 Co2 O9 . . 93.32(10) ?
    O8 Co2 O9 . . 89.71(10) ?
    O8 Co2 O9 2_656 . 90.29(10) ?
    O10 Co2 O9 . 2_656 86.68(10) ?
    O8 Co2 O9 . 2_656 90.29(10) ?
    O9 Co2 O9 . 2_656 180.0000(10) ?
    O10 Co2 K2 2_656 . 48.07(7) ?
    O10 Co2 K2 . . 131.93(7) ?
    O8 Co2 K2 . . 110.65(8) ?
    O8 Co2 K2 2_656 . 69.35(8) ?
    O9 Co2 K2 . . 45.66(7) ?
    O9 Co2 K2 2_656 . 134.34(7) ?
    O10 Co2 K2 . 2_656 48.07(7) ?
    O8 Co2 K2 . 2_656 69.35(8) ?
    O9 Co2 K2 . 2_656 134.34(7) ?
    K2 Co2 K2 . 2_656 180.00(2) ?
    P1 O7 K2 . 2_665 139.92(14) ?
    P1 O7 H7 . . 116(3) ?
    K2 O7 H7 2_665 . 90(3) ?
    Co1 O3 K1 . 2_565 118.88(11) ?
    Co1 O3 H3B . . 117(3) ?
    K1 O3 H3B 2_565 . 104(3) ?
    Co1 O3 H3A . . 118(3) ?
    K1 O3 H3A 2_565 . 85(3) ?
    H3B O3 H3A . . 110(3) ?
    P1 C1 P2 . . 115.47(19) ?
    P1 C1 H1A . . 108.4 ?
    P2 C1 H1A . . 108.4 ?
    P1 C1 H1B . . 108.4 ?
    P2 C1 H1B . . 108.4 ?
    H1A C1 H1B . . 107.5 ?
loop_
    _geom_hbond_atom_site_label_D
    _geom_hbond_atom_site_label_H
    _geom_hbond_atom_site_label_A
    _geom_hbond_site_symmetry_A
    _geom_hbond_distance_DH
    _geom_hbond_distance_HA
    _geom_hbond_distance_DA
    _geom_hbond_angle_DHA
    O3 H3A O14 2_665 0.851(19) 1.83(2) 2.680(4) 175(4)
    O3 H3B O6 1_455 0.855(19) 1.89(2) 2.737(4) 172(4)
    O4 H4 O9 1_565 0.84(2) 1.81(2) 2.632(4) 166(5)
    O7 H7 O6 2_775 0.849(19) 1.72(2) 2.570(4) 177(5)
    O8 H8A O5 1_545 0.845(19) 1.84(2) 2.678(4) 170(4)
    O8 H8B O11 2_756 0.854(19) 1.84(2) 2.687(4) 176(5)
    O12 H12 O11 2_766 0.848(12) 1.716(13) 2.561(4) 175(5)
    O13 H13 O2 2_665 0.837(19) 1.78(2) 2.616(4) 174(5)
