# Supplementary material for: Dipotassium diaqua­bis(methyl­enedi­phospho­nato-κ2 O,O′)cobaltate(II)
Source: Acta Crystallogr Sect E Struct Rep Online. 2010 Jan 16;66(Pt 2):m159. doi: 10.1107/S160053680905106X (PMC2979685; doi:10.1107/S160053680905106X)
Supplement: Supplementary file 2 [file e-66-0m159-Isup2.hkl]

#
# h,k,l, Fc-squared, Fo-squared, sigma(Fo-squared) and status flag
#
data_I
_shelx_title ' 9Tkvm_0m in P-1'
_shelx_refln_list_code          4
_shelx_F_calc_maximum      177.76
_exptl_crystal_F_000       522.00
_reflns_d_resolution_high  0.7485
 
loop_
 _symmetry_equiv_pos_as_xyz
 'x, y, z'
 '-x, -y, -z'
 
_cell_length_a     6.4523
_cell_length_b     8.7056
_cell_length_c    13.1930
_cell_angle_alpha  91.334
_cell_angle_beta   93.304
_cell_angle_gamma  93.333
 
_shelx_F_squared_multiplier     1.000
 
loop_
 _refln_index_h
 _refln_index_k
 _refln_index_l
 _refln_F_squared_calc
 _refln_F_squared_meas
 _refln_F_squared_sigma
 _refln_observed_status
   1   0   0     2760.45     1863.94     67.21 o
   2   0   0     2476.19     2436.22     32.97 o
   3   0   0     2229.07     1972.63     31.89 o
   4   0   0     5439.45     5521.36     84.11 o
   5   0   0       74.26       84.27      9.05 o
   6   0   0     1166.80     1192.95     34.73 o
   7   0   0      483.64      497.76     38.08 o
   8   0   0       34.16       37.99     13.34 o
  -8   1   0      196.19      162.74     24.14 o
  -7   1   0      163.06      155.36     17.78 o
  -6   1   0      703.52      738.70     26.39 o
  -5   1   0      634.96      870.03     51.41 o
  -4   1   0      701.24      765.45     57.76 o
  -3   1   0       67.21       68.38      4.61 o
  -2   1   0      168.59      164.42      5.16 o
  -1   1   0        6.89       -1.62      1.62 o
   1   1   0      192.54      178.30      4.38 o
   2   1   0     1797.79     1754.04     26.44 o
   3   1   0      856.50      843.42     20.45 o
   4   1   0      226.90      230.87     10.79 o
   5   1   0     1184.51     1214.99     29.27 o
   6   1   0       29.91       21.50      7.25 o
   7   1   0      170.46      192.57     19.59 o
   8   1   0       38.36       23.93     15.30 o
  -8   2   0      712.25      691.63     43.97 o
  -7   2   0      201.53      167.77     17.93 o
  -6   2   0     1289.24     1295.10     36.63 o
  -5   2   0     2330.36     2542.50     49.10 o
  -4   2   0        6.28       12.21      3.54 o
  -3   2   0       39.38       58.31      4.71 o
  -2   2   0    17186.18    16693.24    172.07 o
  -1   2   0     6817.12     6914.30     75.75 o
   0   2   0     1850.69     2133.14     26.33 o
   1   2   0     1851.85     1887.94     24.30 o
   2   2   0     1039.81     1012.87     20.37 o
   3   2   0     1702.69     1808.60     39.77 o
   4   2   0     1986.99     1916.96     39.65 o
   5   2   0     2289.61     2241.05     43.71 o
   6   2   0       15.53       11.65      5.72 o
   7   2   0     2073.75     2221.39     74.30 o
   8   2   0     1341.83     1522.51     77.58 o
  -8   3   0      168.51      141.47     53.61 o
  -7   3   0     1655.46     1627.52     64.76 o
  -6   3   0       54.62       80.00     12.22 o
  -5   3   0       24.34      612.84    114.26 o
  -4   3   0       28.82       19.20      4.10 o
  -3   3   0       60.39       71.61      5.43 o
  -2   3   0       17.86       24.61      2.61 o
  -1   3   0        5.55        7.46      2.00 o
   0   3   0       22.60       24.96      2.04 o
   1   3   0     3136.13     3157.86     41.76 o
   2   3   0      919.01     1049.19     18.36 o
   3   3   0      323.43      564.07     45.64 o
   4   3   0      159.36      170.01     10.28 o
   5   3   0       21.42       19.76      7.46 o
   6   3   0      631.73      638.69     28.03 o
   7   3   0      709.44      693.91     80.81 o
   8   3   0        3.64        0.35     13.62 o
  -8   4   0       16.68       13.10     17.49 o
  -7   4   0       15.15       13.18      8.19 o
  -6   4   0      424.17      428.95     19.39 o
  -5   4   0      464.79      524.60     19.00 o
  -4   4   0     7874.10     7510.95    103.57 o
  -3   4   0       77.56       77.33      5.66 o
  -2   4   0     3847.03     3910.17     55.64 o
  -1   4   0      166.34      124.26      6.15 o
   0   4   0     1528.91     1312.65     23.32 o
   1   4   0     3264.69     3360.65     45.04 o
   2   4   0     4555.38     4618.03     61.85 o
   3   4   0     5493.06     5249.07     84.48 o
   4   4   0       42.30       34.13      5.37 o
   5   4   0     1567.35     1533.47     49.87 o
   6   4   0      739.82      751.97     45.64 o
   7   4   0        2.31        7.77      8.92 o
  -7   5   0      253.22      261.99     20.33 o
  -6   5   0       82.38      212.27     22.52 o
  -5   5   0       40.88       50.69      7.03 o
  -4   5   0       69.24       48.92      5.79 o
  -3   5   0        4.70        4.35      2.62 o
  -2   5   0       39.74       40.39      4.42 o
  -1   5   0       88.54       81.59      5.22 o
   0   5   0     2123.75     2227.70     35.97 o
   1   5   0       39.25       38.79      4.55 o
   2   5   0      540.88      568.93     16.18 o
   3   5   0       83.41       89.16      5.57 o
   4   5   0     1016.47      970.93     34.43 o
   5   5   0      228.00      254.20     25.63 o
   6   5   0     1352.96     1251.43     60.81 o
   7   5   0       37.29       43.85     13.23 o
  -7   6   0        5.26        6.62      9.09 o
  -6   6   0     4593.23     4540.87     91.18 o
  -5   6   0        9.38        6.11      5.29 o
  -4   6   0       14.76       12.10      5.23 o
  -3   6   0        3.58        5.18      3.00 o
  -2   6   0      872.47      906.77     20.20 o
  -1   6   0       39.16       28.47      3.89 o
   0   6   0       27.28       41.19      4.01 o
   1   6   0     1044.20     1059.78     24.44 o
   2   6   0     2288.29     2311.53     44.09 o
   3   6   0       87.83       74.53      8.14 o
   4   6   0     1750.31     1681.88     80.33 o
   5   6   0       32.92       22.45     10.30 o
   6   6   0      299.16      354.61     42.25 o
   7   6   0      770.06      882.42     74.89 o
  -7   7   0       60.04       49.58     13.90 o
  -6   7   0       15.51       48.74     15.08 o
  -5   7   0       26.05       20.74      8.47 o
  -4   7   0        0.49        1.64      5.21 o
  -3   7   0       36.37       40.01      6.79 o
  -2   7   0        1.92        4.49      2.96 o
  -1   7   0     2216.73     2189.95     38.74 o
   0   7   0       53.83       48.47      6.72 o
   1   7   0      116.71       98.23      8.75 o
   2   7   0      638.59      645.79     32.93 o
   4   7   0     1190.84     1108.10     51.01 o
   5   7   0      339.42      326.77     31.17 o
   6   7   0       18.21       18.80     13.07 o
  -6   8   0      169.87      178.17     24.18 o
  -5   8   0      777.27      768.49     39.98 o
  -4   8   0     1838.96     1809.85     53.61 o
  -3   8   0      626.67      632.19     27.22 o
  -2   8   0      708.54      755.74     24.24 o
  -1   8   0     9956.38     9756.18    197.90 o
   0   8   0       12.08        0.08      6.10 o
   1   8   0     2940.26     2919.46     90.41 o
   2   8   0     1856.86     1697.28    111.06 o
   3   8   0      410.22      400.93     37.13 o
   4   8   0       24.67       22.46     11.19 o
   5   8   0     1131.48     1058.88     62.89 o
  -5   9   0       46.28       51.66     14.31 o
  -4   9   0       75.82       93.58     16.00 o
  -3   9   0      385.83      434.11     29.50 o
  -2   9   0      654.30      638.49     32.90 o
  -1   9   0      111.40      138.77     19.12 o
   0   9   0        5.78        5.55      7.68 o
   1   9   0      402.91      589.40     96.81 o
   2   9   0       81.34      111.62     38.09 o
   3   9   0      119.67      115.37     32.80 o
   4   9   0      215.08      184.23     25.60 o
   5   9   0      302.84      275.02     44.33 o
  -4  10   0      308.88      292.39     28.31 o
  -3  10   0      999.48     1126.98     49.14 o
  -2  10   0      505.57      545.96     33.66 o
  -1  10   0      223.33      259.71     27.26 o
   0  10   0      415.78      421.22     39.21 o
   1  10   0       21.02        5.73      9.83 o
   2  10   0      676.64      666.62     56.81 o
   3  10   0     1140.06     1039.24     52.80 o
  -3  11   0       80.47       50.63     18.57 o
  -2  11   0      156.20      153.95     21.33 o
  -1  11   0      174.47      171.61     25.11 o
   0  11   0     1019.66     1090.96     55.28 o
   1  11   0       10.33       88.33     38.89 o
   2  11   0      333.26      380.39     80.81 o
  -2 -11   1     1830.19     1891.58     74.93 o
  -1 -11   1     1392.93     1473.91     97.61 o
   0 -11   1      138.08      158.15     25.28 o
   1 -11   1     2018.91     2004.07     79.42 o
   2 -11   1        2.12        9.76      9.69 o
   3 -11   1      265.62      289.08     28.35 o
  -3 -10   1      650.94      683.92     40.50 o
  -2 -10   1      162.34      158.14     22.72 o
  -1 -10   1       17.20       27.73     11.74 o
   0 -10   1        7.01       25.45     10.73 o
   1 -10   1      175.87      180.48     23.16 o
   2 -10   1       12.03        8.31      8.10 o
   3 -10   1       48.75       50.22     16.68 o
   4 -10   1     1260.33     1233.82     54.07 o
  -5  -9   1      470.65      522.20     47.05 o
  -4  -9   1      553.97      591.49     37.67 o
  -3  -9   1       88.30       62.42     15.68 o
  -2  -9   1     1004.56      970.41     45.02 o
  -1  -9   1     2309.95     2302.09     77.05 o
   0  -9   1       49.47       54.20     12.26 o
   1  -9   1     1574.50     1553.16     60.99 o
   2  -9   1     1447.64     1470.26     52.13 o
   3  -9   1     4685.32     4500.87    115.71 o
   4  -9   1      222.89      204.02     22.99 o
   5  -9   1     1170.29     1096.66     50.80 o
  -5  -8   1      145.38      128.72     21.77 o
  -4  -8   1      400.64      398.79     30.65 o
  -3  -8   1        3.86        8.05      8.01 o
  -2  -8   1        8.14      114.90     19.84 o
  -1  -8   1      217.45      292.52     31.68 o
   0  -8   1      223.76      206.25     18.78 o
   1  -8   1     1366.71     1307.30     40.19 o
   2  -8   1      230.57      236.78     20.35 o
   3  -8   1     1402.01     1388.54     49.80 o
   4  -8   1      175.55      174.04     20.45 o
   5  -8   1     1054.95     1014.66     78.78 o
   6  -8   1      199.36      203.35     25.87 o
  -6  -7   1     1200.87     1301.75    103.05 o
  -5  -7   1      834.28      868.41     57.77 o
  -4  -7   1       53.66       32.58     10.96 o
  -3  -7   1     8426.53     8016.06    264.68 o
  -2  -7   1      155.70      218.57     14.51 o
  -1  -7   1     1037.07     1038.60     50.91 o
   0  -7   1      971.15      952.37     46.98 o
   1  -7   1      759.67      722.89     19.92 o
   2  -7   1      956.31      956.10     21.18 o
   3  -7   1       87.71       86.41      9.09 o
   4  -7   1     2510.94     2401.54     62.19 o
   5  -7   1       14.12       13.08      7.81 o
   6  -7   1      518.46      502.57     30.77 o
   7  -7   1      427.50      416.20     35.51 o
  -7  -6   1       33.08       20.82     15.68 o
  -6  -6   1      110.08      103.95     20.09 o
  -5  -6   1      164.30      137.33     19.96 o
  -4  -6   1        0.57        8.27      8.48 o
  -3  -6   1      109.55       98.84     10.86 o
  -2  -6   1      673.25      897.86     53.49 o
  -1  -6   1     1198.54     1178.28     38.81 o
   0  -6   1      197.89      171.63     11.16 o
   1  -6   1       73.12       69.36      4.79 o
   2  -6   1     1438.03     1737.19     30.67 o
   3  -6   1       44.31       45.86      6.15 o
   4  -6   1     1138.12     1061.27     37.48 o
   5  -6   1       97.69       89.08     10.31 o
   6  -6   1       88.91       69.60     10.90 o
   7  -6   1        2.08        2.21      8.67 o
  -7  -5   1       15.38       20.99     10.76 o
  -6  -5   1     1368.54     1402.46     63.92 o
  -5  -5   1     2013.88     1947.27     72.73 o
  -4  -5   1     1114.36     1024.18     34.11 o
  -3  -5   1      377.22      401.09     25.90 o
  -2  -5   1      497.42      613.53     20.26 o
  -1  -5   1     2189.84     2145.10     37.11 o
   0  -5   1      427.15      461.32     14.22 o
   1  -5   1     3590.92     3380.61     47.37 o
   2  -5   1     2608.73     2443.23     48.36 o
   3  -5   1       24.05       29.85      4.46 o
   4  -5   1      147.10      147.16      9.25 o
   5  -5   1     2122.19     2107.17     44.48 o
   6  -5   1      176.58      215.12     16.60 o
   7  -5   1      731.62      736.63     31.00 o
  -7  -4   1        6.27       10.58      9.46 o
  -6  -4   1      335.67      246.37     27.47 o
  -5  -4   1        1.79        6.07      6.40 o
  -4  -4   1        4.43        8.96      3.48 o
  -3  -4   1      121.02      852.44     27.26 o
  -2  -4   1     1913.41     2069.83     50.89 o
  -1  -4   1      370.06      418.35     10.76 o
   0  -4   1     5610.02     6010.46    101.05 o
   1  -4   1     5109.72     5328.29     64.62 o
   2  -4   1        8.28        9.94      2.27 o
   3  -4   1     1540.54     1504.57     28.31 o
   4  -4   1      586.74      555.36     17.51 o
   5  -4   1      769.30      729.81     22.56 o
   6  -4   1     1463.11     1449.25     36.87 o
   7  -4   1        0.46        9.31      8.11 o
   8  -4   1      195.22      233.75     37.95 o
  -8  -3   1       16.61       17.47     15.34 o
  -7  -3   1     4750.15     5147.15    161.86 o
  -6  -3   1     2946.48     2705.64     67.78 o
  -5  -3   1     2582.47     2524.67     68.17 o
  -4  -3   1      226.03      237.59     11.02 o
  -3  -3   1     4451.11     4371.23     64.61 o
  -2  -3   1     5938.98     6037.12     91.59 o
  -1  -3   1      990.82      906.72     16.47 o
   0  -3   1     6352.13     6473.07     95.06 o
   1  -3   1      431.53      494.56      8.85 o
   2  -3   1     4931.00     4919.27     58.02 o
   3  -3   1     1869.31     1740.11     30.38 o
   4  -3   1      186.82      169.36     10.23 o
   5  -3   1       10.72      175.98     21.42 o
   6  -3   1     1323.81     1306.03     34.34 o
   7  -3   1      259.16      256.64     19.03 o
   8  -3   1        5.18       -4.72     13.98 o
  -8  -2   1        8.95       15.46     14.29 o
  -7  -2   1      107.61      105.99     26.34 o
  -6  -2   1      249.79      190.98     17.14 o
  -5  -2   1       16.36       13.03      3.67 o
  -4  -2   1       16.07       12.80      6.72 o
  -3  -2   1        6.91       11.59      3.96 o
  -2  -2   1      405.03      421.31      8.74 o
  -1  -2   1     5029.85     5231.53     76.94 o
   0  -2   1      300.47      321.78      8.37 o
   1  -2   1        2.91       18.00      2.41 o
   2  -2   1     1472.39     1526.61     20.69 o
   3  -2   1     6641.75     6645.19     83.61 o
   4  -2   1      119.57      124.42      8.82 o
   5  -2   1     3280.09     3622.71     64.12 o
   6  -2   1      702.61      717.81     26.10 o
   7  -2   1     1442.08     1484.60     49.47 o
   8  -2   1      687.69      735.35     45.38 o
  -8  -1   1       26.51       31.91     15.38 o
  -7  -1   1      321.32      315.96     26.65 o
  -6  -1   1      516.81      538.63     26.65 o
  -5  -1   1     3213.52     3258.73     57.41 o
  -4  -1   1        6.84       17.72      3.26 o
  -3  -1   1     1240.25     1343.53     25.27 o
  -2  -1   1     7052.54     6933.13    110.92 o
  -1  -1   1      214.43      230.87      4.39 o
   1  -1   1    14322.85    14296.03    138.97 o
   2  -1   1     1295.49     1306.57     17.34 o
   3  -1   1      415.27      411.77     10.81 o
   4  -1   1     6176.98     6117.84    101.23 o
   5  -1   1      259.48      311.10     16.02 o
   6  -1   1      319.69      316.76     18.40 o
   7  -1   1      455.24      498.38     39.56 o
   8  -1   1     1565.94     1776.84     69.76 o
  -8   0   1        2.88        0.86     12.14 o
  -7   0   1        7.71        9.27      7.03 o
  -6   0   1      146.87      165.38     13.68 o
  -5   0   1      114.52      105.59      9.98 o
  -4   0   1     1295.74     1623.55     74.95 o
  -3   0   1     1187.01     1284.77     23.10 o
  -2   0   1     2028.87     2008.00     26.04 o
  -1   0   1        0.64        3.23      1.52 o
   1   0   1      177.28      188.90      4.33 o
   2   0   1     4639.56     4654.88     58.05 o
   3   0   1     1571.72     1538.51     26.91 o
   4   0   1     1796.49     1944.87     53.53 o
   5   0   1       16.64        7.48      4.00 o
   6   0   1     2069.37     2021.09     48.87 o
   7   0   1      225.35      230.15     21.10 o
   8   0   1       30.21       31.54     13.38 o
  -8   1   1       85.43       91.86     18.85 o
  -7   1   1     1363.92     1372.33     46.58 o
  -6   1   1       90.69       91.90     10.84 o
  -5   1   1     4031.25     4051.55     75.20 o
  -4   1   1    22190.71    21245.00    285.16 o
  -3   1   1      102.05      129.95      5.56 o
  -2   1   1     2747.84     2786.20     31.44 o
  -1   1   1    14452.38    14715.06    149.57 o
   1   1   1      400.08      432.50      8.03 o
   2   1   1     3006.65     3031.05     42.69 o
   3   1   1      892.32      905.53     21.92 o
   4   1   1       88.71      262.21     49.80 o
   5   1   1     5636.95     5522.87     96.84 o
   6   1   1     3158.96     3037.19     73.65 o
   7   1   1       22.64       22.99      9.31 o
   8   1   1     1390.29     1554.75     79.24 o
  -8   2   1       13.26       19.75     12.35 o
  -7   2   1        9.47       10.39      7.34 o
  -6   2   1        8.07       14.24      5.47 o
  -5   2   1     3559.26     3713.83     64.89 o
  -4   2   1     1750.32     1658.40     33.63 o
  -3   2   1     1643.47     1598.93     24.63 o
  -2   2   1      767.93      849.88     13.76 o
  -1   2   1      148.57      192.07      4.71 o
   0   2   1      290.10      335.42      6.72 o
   1   2   1     8811.36     8915.97    110.84 o
   2   2   1     5767.60     5821.38     77.62 o
   3   2   1       79.77       68.88      6.40 o
   4   2   1       44.01       79.43     33.05 o
   5   2   1     2273.84     2199.92     48.01 o
   6   2   1        3.00        6.95      5.94 o
   7   2   1       56.96       56.71     11.77 o
   8   2   1      475.65      461.92     45.63 o
  -8   3   1        5.53        9.46     15.34 o
  -7   3   1      180.62      221.58     25.58 o
  -6   3   1     1449.21     1409.22     35.80 o
  -5   3   1     4731.84     4491.94     75.69 o
  -4   3   1       66.98       66.02      6.24 o
  -3   3   1      454.42      467.61     12.04 o
  -2   3   1     5218.78     5260.28     62.33 o
  -1   3   1       98.01      148.05      7.96 o
   0   3   1     3735.92     3920.90     66.72 o
   1   3   1       52.84      100.65      4.90 o
   2   3   1     2622.52     2781.29     48.70 o
   3   3   1     1854.88     2134.22     68.55 o
   4   3   1     3526.42     3605.15     82.96 o
   5   3   1     2017.00     1904.50     66.03 o
   6   3   1     1565.31     1477.15     71.33 o
   7   3   1       13.53       33.18     11.29 o
   8   3   1      395.97      415.03     44.73 o
  -8   4   1      175.99      205.91     36.21 o
  -7   4   1       38.89       34.19     10.14 o
  -6   4   1      103.58      112.71     11.10 o
  -5   4   1     1165.92     1166.21     29.92 o
  -4   4   1     1236.32     1148.58     29.44 o
  -3   4   1     1469.86     1382.07     27.58 o
  -2   4   1      208.46      240.37      8.79 o
  -1   4   1     2417.37     2683.91     55.72 o
   0   4   1     8843.19     8912.78    146.83 o
   1   4   1      238.46      180.09      9.35 o
   2   4   1     2054.34     2212.11     41.88 o
   3   4   1      107.64      220.79     31.04 o
   4   4   1     1911.11     1843.83     39.81 o
   5   4   1      856.75      784.40     34.01 o
   6   4   1      363.32      348.54     34.08 o
   7   4   1      274.55      284.25     27.58 o
  -7   5   1       21.40       17.18      7.83 o
  -6   5   1     1477.27     1404.63     36.78 o
  -5   5   1     1399.58     1427.81     34.85 o
  -4   5   1      868.23      842.62     21.47 o
  -3   5   1      594.04      591.73     16.39 o
  -2   5   1     1123.22     1231.66     27.13 o
  -1   5   1     1896.49     1841.28     53.97 o
   0   5   1        2.52       -2.25      2.25 o
   1   5   1     6272.58     6365.10     91.09 o
   2   5   1     5411.25     5496.04     88.16 o
   3   5   1      245.62      240.00     11.25 o
   4   5   1     1081.10     1113.33     45.46 o
   5   5   1     2184.49     2001.26    114.90 o
   6   5   1     1235.76     1306.06     63.44 o
   7   5   1       45.55       58.08     18.77 o
  -7   6   1        2.95        3.71      7.80 o
  -6   6   1       30.06      486.68     34.08 o
  -5   6   1       52.14       39.01      7.53 o
  -4   6   1     1074.67     1061.02     28.16 o
  -3   6   1      206.09      201.74     13.99 o
  -2   6   1     3287.25     3240.96     90.67 o
  -1   6   1      374.82      407.67     12.88 o
   0   6   1     1001.50     1013.80     23.73 o
   1   6   1      554.52      583.37     16.36 o
   2   6   1      938.94     1016.07     23.76 o
   3   6   1      623.76      671.22     28.53 o
   4   6   1      260.17      301.12     26.86 o
   5   6   1       78.52       72.23     16.40 o
   6   6   1      186.60      159.91     25.32 o
   7   6   1        8.27       35.34     16.83 o
  -7   7   1        8.91       11.58     10.35 o
  -6   7   1      976.00     1012.09     51.09 o
  -5   7   1       48.79       44.60     10.45 o
  -4   7   1     2408.53     2338.58     61.42 o
  -3   7   1      267.03      292.89     16.09 o
  -2   7   1      100.10      144.52      9.40 o
  -1   7   1      904.50      910.60     21.94 o
   0   7   1     6841.83     6619.99    106.05 o
   1   7   1     1709.98     1830.43     43.48 o
   2   7   1      608.22      599.59     43.21 o
   3   7   1      883.98      830.83     41.75 o
   4   7   1      343.90      322.58     28.84 o
   5   7   1      205.50      179.57     27.04 o
   6   7   1      812.10      831.53     52.51 o
  -6   8   1        4.25        2.58      9.27 o
  -5   8   1     2310.51     2228.31     64.44 o
  -4   8   1      232.58      232.05     19.86 o
  -3   8   1     1847.37     1865.04     52.54 o
  -2   8   1      543.71      523.35     32.34 o
  -1   8   1     2640.33     2497.07     67.35 o
   0   8   1      250.27      241.50     22.48 o
   1   8   1       96.93      164.18     27.84 o
   2   8   1      188.79      251.03     23.98 o
   3   8   1      528.24      516.87     35.30 o
   4   8   1        0.00       -3.43      9.47 o
   5   8   1       20.59        2.18     11.88 o
  -5   9   1      937.63      899.90     45.37 o
  -4   9   1       15.16       10.28      8.40 o
  -3   9   1     1550.45     1949.77     65.81 o
  -2   9   1     2509.54     2422.85     73.92 o
  -1   9   1      481.62      466.55     33.58 o
   0   9   1      680.41      668.31     37.67 o
   1   9   1      641.37      717.50     40.28 o
   2   9   1      603.18      687.69     40.13 o
   3   9   1      583.58      534.25     37.87 o
   4   9   1     3185.15     3108.31    109.19 o
  -4  10   1      368.19      377.63     31.82 o
  -3  10   1       43.59       27.80     11.49 o
  -2  10   1      632.70      592.37     35.73 o
  -1  10   1      255.60      264.82     28.19 o
   0  10   1       74.77       80.80     28.64 o
   1  10   1        6.31       22.45     11.94 o
   2  10   1      552.00      542.62     46.57 o
   3  10   1       67.50       74.13     18.07 o
  -3  11   1       26.05       20.20     12.33 o
  -2  11   1      977.39     1000.93     47.56 o
  -1  11   1      749.31      744.76     81.45 o
   0  11   1      214.51      253.33     29.39 o
   1  11   1      262.69      293.78     31.81 o
   2  11   1      180.81      221.21     28.50 o
  -2 -11   2      488.97      496.97     34.99 o
  -1 -11   2       96.35      141.63     28.00 o
   0 -11   2      608.02      661.77     44.97 o
   1 -11   2      515.61      501.98     32.43 o
   2 -11   2       48.63       48.24     13.23 o
   3 -11   2       95.07       93.02     17.90 o
  -3 -10   2     1232.64     1243.88    132.66 o
  -2 -10   2      287.69      301.47     25.63 o
  -1 -10   2      179.44      185.48     20.52 o
   0 -10   2     1184.36     1133.28     50.41 o
   1 -10   2      405.44      427.60     27.91 o
   2 -10   2      135.67      141.99     18.46 o
   3 -10   2      915.43      920.98     43.06 o
   4 -10   2     1318.68     1232.17     53.72 o
  -5  -9   2      192.63      165.04     24.39 o
  -4  -9   2      294.71      262.28     32.96 o
  -3  -9   2      574.83      523.84     38.25 o
  -2  -9   2      629.78      602.73     32.60 o
  -1  -9   2      634.05      717.30     62.25 o
   0  -9   2      878.21      870.20     40.04 o
   1  -9   2      146.44      151.65     18.42 o
   2  -9   2       75.66       55.26     11.97 o
   3  -9   2      270.26      246.41     29.87 o
   4  -9   2      221.72      219.28     23.49 o
   5  -9   2     1365.84     1350.08     57.31 o
  -5  -8   2      850.87      841.96     45.71 o
  -4  -8   2        3.79        6.72      8.91 o
  -3  -8   2      253.55      308.64     69.45 o
  -2  -8   2      995.94      966.22     40.05 o
  -1  -8   2     2068.51     2096.73     66.29 o
   0  -8   2        6.87        2.12      5.54 o
   1  -8   2     1526.11     1480.29     42.15 o
   2  -8   2      664.52      653.83     30.19 o
   3  -8   2      133.16      193.81     29.83 o
   4  -8   2      121.06      124.27     17.49 o
   5  -8   2     1594.18     1556.45     62.97 o
   6  -8   2        9.70       11.95     11.39 o
  -6  -7   2       39.94       27.31     12.96 o
  -5  -7   2       22.01       33.44     14.72 o
  -4  -7   2      886.05      788.63     39.04 o
  -3  -7   2       28.65       28.18      8.36 o
  -2  -7   2        4.92       60.26     13.37 o
  -1  -7   2     5539.93     5335.15    110.37 o
   0  -7   2      666.23      644.10     22.63 o
   1  -7   2     1424.46     1364.08     40.25 o
   2  -7   2       90.74      111.01      7.17 o
   3  -7   2     3360.42     3363.11     72.83 o
   4  -7   2      469.23      435.47     23.94 o
   5  -7   2      159.02      139.75     16.57 o
   6  -7   2       52.61       48.25     18.05 o
   7  -7   2        0.25       52.00     15.32 o
  -7  -6   2     1388.29     1423.28     56.33 o
  -6  -6   2       69.93       65.69     16.96 o
  -5  -6   2      207.53      209.97     22.97 o
  -4  -6   2     2059.68     2015.63     68.68 o
  -3  -6   2      711.11      806.27     41.81 o
  -2  -6   2      595.31      706.99     26.70 o
  -1  -6   2     1116.77     1134.23     26.66 o
   0  -6   2     5623.63     5620.07    106.34 o
   1  -6   2       43.00       52.30      4.76 o
   2  -6   2      983.81     1152.20     23.30 o
   3  -6   2     4230.20     4026.83     61.04 o
   4  -6   2      110.13       98.82     12.17 o
   5  -6   2     1688.95     1610.08     45.97 o
   6  -6   2        1.40        4.49      7.62 o
   7  -6   2       66.93       38.34     14.57 o
  -7  -5   2       29.95       17.01      9.88 o
  -6  -5   2      982.18      987.20     43.22 o
  -5  -5   2      289.73      239.28     42.57 o
  -4  -5   2      196.60      188.32     14.58 o
  -3  -5   2      272.64      245.36     12.07 o
  -2  -5   2     2734.38     3115.08     87.70 o
  -1  -5   2       10.08        4.60      2.23 o
   0  -5   2     4724.69     4565.24     79.35 o
   1  -5   2      111.60      108.78      5.16 o
   2  -5   2      475.02      475.04     12.27 o
   3  -5   2      717.11      670.07     27.93 o
   4  -5   2      287.15      274.68     12.92 o
   5  -5   2        9.28       20.24      8.75 o
   6  -5   2       65.03      115.54     12.54 o
   7  -5   2      328.85      320.40     26.57 o
  -7  -4   2       82.76       86.85     20.06 o
  -6  -4   2      702.76      681.48     29.15 o
  -5  -4   2     2286.80     2188.16     76.53 o
  -4  -4   2      438.93      400.54     16.18 o
  -3  -4   2     2264.80     2140.80     79.50 o
  -2  -4   2     4365.22     4300.72     74.95 o
  -1  -4   2      694.12      694.47     17.55 o
   0  -4   2      524.67      687.14     15.57 o
   1  -4   2     4546.68     4618.04     53.49 o
   2  -4   2      623.93      682.98     16.10 o
   3  -4   2     2269.42     2201.65     36.60 o
   4  -4   2       65.21       70.99      7.08 o
   5  -4   2     1126.73     1115.16     29.00 o
   6  -4   2       23.50       31.39      7.00 o
   7  -4   2     3504.41     3559.00     87.05 o
   8  -4   2      855.74      833.60     63.59 o
  -8  -3   2       68.20       50.84     18.83 o
  -7  -3   2      665.06      763.70     48.89 o
  -6  -3   2      656.64      646.91     28.39 o
  -5  -3   2      126.68      111.39     10.36 o
  -4  -3   2      610.50      686.63     31.54 o
  -3  -3   2     3503.36     3621.84     66.94 o
  -2  -3   2     2371.70     2628.96     42.18 o
  -1  -3   2     1364.15     1146.77     30.55 o
   0  -3   2        3.33       -1.41      1.41 o
   1  -3   2      457.22      422.79      7.68 o
   2  -3   2       32.18       19.17      2.61 o
   3  -3   2      143.00      145.64      7.68 o
   4  -3   2       30.66       25.25      4.65 o
   5  -3   2      205.17      660.10     52.63 o
   6  -3   2        4.82       45.72      8.93 o
   7  -3   2      459.37      507.78     28.55 o
   8  -3   2       49.39       34.56     21.05 o
  -8  -2   2      427.23      526.85     49.29 o
  -7  -2   2     2430.93     2545.11     79.90 o
  -6  -2   2       58.41       52.03     10.08 o
  -5  -2   2      865.42      879.94     21.33 o
  -4  -2   2     1927.85     1832.32     31.77 o
  -3  -2   2      506.73      536.99     13.08 o
  -2  -2   2     3626.40     3589.01     55.84 o
   0  -2   2      783.44      775.86     20.59 o
   1  -2   2     7485.05     8197.95    166.23 o
   2  -2   2       51.97        7.42      2.26 o
   3  -2   2     5392.15     5140.11     67.03 o
   4  -2   2      347.63      361.66     13.81 o
   5  -2   2     6877.70     6596.32    103.74 o
   6  -2   2       37.91       27.12      7.10 o
   7  -2   2       40.51       23.11      7.96 o
   8  -2   2      336.33      355.36     43.20 o
  -8  -1   2       17.04       12.13     14.67 o
  -7  -1   2      775.26      725.26     32.84 o
  -6  -1   2       42.04       40.81      8.85 o
  -5  -1   2     2434.80     2405.19     45.56 o
  -4  -1   2     2974.25     2973.28     55.44 o
  -3  -1   2     2976.56     3126.34     45.42 o
  -2  -1   2     5970.97     5913.99     66.29 o
  -1  -1   2     1588.03     1557.01     22.64 o
   0  -1   2     3322.26     3492.98     42.08 o
   1  -1   2      937.99      934.05     12.33 o
   2  -1   2    16152.17    16938.35    196.40 o
   3  -1   2     1191.17     1157.50     26.47 o
   4  -1   2      514.11      503.82     17.58 o
   5  -1   2        6.33        5.39      4.03 o
   6  -1   2      258.37      253.35     17.43 o
   7  -1   2      175.14      188.74     19.46 o
   8  -1   2      279.91      301.44     31.50 o
  -8   0   2       38.84       31.07     15.45 o
  -7   0   2      491.55      516.10     28.63 o
  -6   0   2     1883.23     1745.53     49.66 o
  -5   0   2       16.31       12.64      4.09 o
  -4   0   2     3220.77     3230.52     53.93 o
  -3   0   2     5430.52     5287.36     71.63 o
  -2   0   2     1168.82     1090.56     14.51 o
  -1   0   2       24.44       34.00      2.85 o
   0   0   2     2208.00     1624.72     41.86 o
   1   0   2        5.54        7.82      1.99 o
   2   0   2     2348.36     2277.93     34.28 o
   3   0   2     5247.96     5008.91     69.68 o
   4   0   2     1050.61      996.68     26.57 o
   5   0   2      204.68      227.89     16.08 o
   6   0   2     4606.89     4586.16     88.28 o
   7   0   2      567.81      677.17     33.41 o
   8   0   2      858.02      940.16     50.30 o
  -8   1   2      211.84      218.36     26.48 o
  -7   1   2       64.02       54.35     11.54 o
  -6   1   2     1171.39     1150.71     33.66 o
  -5   1   2      694.53      661.51     27.04 o
  -4   1   2      367.98      435.18     50.38 o
  -3   1   2     1127.82     1097.19     18.36 o
  -2   1   2     6716.02     7156.21     76.75 o
  -1   1   2      670.64      688.23     10.41 o
   0   1   2     1935.02     2268.76     36.94 o
   1   1   2      763.77      740.36     12.55 o
   2   1   2     4323.41     4514.21     66.12 o
   3   1   2      171.52      182.62      9.77 o
   4   1   2      113.73      156.28     10.68 o
   5   1   2       46.67       53.50     17.19 o
   6   1   2        6.73        8.91      6.14 o
   7   1   2      423.53      469.96     29.01 o
   8   1   2        0.18       -7.11     19.36 o
  -8   2   2      780.69      874.16     47.15 o
  -7   2   2       11.29       15.71      8.34 o
  -6   2   2      186.02      192.96     15.13 o
  -5   2   2     5564.83     5709.85     99.58 o
  -4   2   2       90.12       88.16      6.94 o
  -3   2   2     2454.88     2350.59     33.01 o
  -2   2   2       60.08       13.49      2.37 o
  -1   2   2    11038.34    11607.01    126.00 o
   0   2   2      938.49      921.74     14.08 o
   1   2   2    31599.38    30670.90    369.18 o
   2   2   2     2403.00     2242.15     37.08 o
   3   2   2      456.01      442.14     14.79 o
   4   2   2     4327.38     4171.97     74.41 o
   5   2   2       18.61       14.00      7.64 o
   6   2   2       34.59       29.61      8.44 o
   7   2   2       90.02       79.26     13.73 o
   8   2   2      679.33      719.86     55.98 o
  -8   3   2        1.83       -2.30     10.43 o
  -7   3   2     1334.18     1296.21     45.30 o
  -6   3   2       68.45       91.07      9.83 o
  -5   3   2     1619.09     1514.52     34.71 o
  -4   3   2      437.19      403.75     14.05 o
  -3   3   2      508.67      485.03     12.57 o
  -2   3   2      880.26      847.93     15.21 o
  -1   3   2        4.30       39.92      4.82 o
   0   3   2        7.58        5.56      1.68 o
   1   3   2      330.27      495.50     10.76 o
   2   3   2      605.93      658.37     17.55 o
   3   3   2       32.74       66.16     11.56 o
   4   3   2        2.13       10.75      3.86 o
   5   3   2       29.99       18.66      6.43 o
   6   3   2      104.21       74.72     16.18 o
   7   3   2      304.98      294.07     27.68 o
   8   3   2      131.98      108.69     24.81 o
  -8   4   2      200.96      207.68     35.54 o
  -7   4   2     1724.35     1690.17     53.65 o
  -6   4   2      575.42      669.85     23.84 o
  -5   4   2      112.53      126.55     10.60 o
  -4   4   2      108.53      112.75      8.42 o
  -3   4   2     3182.98     3280.66     47.62 o
  -2   4   2     1504.89     1597.24     28.28 o
  -1   4   2     3172.01     3354.10     52.02 o
   0   4   2      141.15      188.25      8.51 o
   1   4   2     1740.21     1710.17     53.72 o
   2   4   2     2803.30     2769.82     56.75 o
   3   4   2       55.83       51.94      7.34 o
   4   4   2      361.59      384.77     19.51 o
   5   4   2      365.11      351.11     24.69 o
   6   4   2     3637.40     3551.60    121.71 o
   7   4   2       10.86       19.81     10.07 o
  -7   5   2       39.55       31.50     10.18 o
  -6   5   2      387.23      401.99     19.92 o
  -5   5   2       56.98       88.50     11.86 o
  -4   5   2      920.60      885.92     22.37 o
  -3   5   2     1127.47     1051.94     28.42 o
  -2   5   2      154.91      188.84     12.86 o
  -1   5   2      394.42      406.59     12.65 o
   0   5   2      239.70      186.20     10.89 o
   1   5   2        0.87        7.25      2.70 o
   3   5   2       49.82       43.16      5.91 o
   4   5   2       63.63       53.34     10.02 o
   5   5   2       50.11       45.71     13.35 o
   6   5   2      130.93      105.82     20.73 o
   7   5   2       41.53       50.58     19.01 o
  -7   6   2        2.58        6.63      9.52 o
  -6   6   2       25.37       32.42      8.30 o
  -5   6   2     1687.61     1665.61     39.68 o
  -4   6   2      230.32      211.63     14.83 o
  -3   6   2     4526.42     4348.23     72.48 o
  -2   6   2     2160.94     2175.45     40.82 o
  -1   6   2       15.89       11.81      3.09 o
   0   6   2    11617.64    11420.75    173.90 o
   1   6   2     4016.11     3920.47     68.06 o
   2   6   2     4908.32     4733.51     80.56 o
   3   6   2      115.45      126.04     13.91 o
   4   6   2     7305.82     6901.78    190.54 o
   5   6   2       17.38       10.49     10.00 o
   6   6   2      380.17      397.11     38.02 o
  -7   7   2       44.43       62.99     17.74 o
  -6   7   2      248.24      274.30     24.04 o
  -5   7   2      781.50      701.01     32.34 o
  -4   7   2      349.04      376.23     23.08 o
  -3   7   2       25.29       30.72     14.40 o
  -2   7   2      387.53      406.40     19.50 o
  -1   7   2     1002.03      955.39     23.59 o
   0   7   2       20.68        9.94      3.80 o
   1   7   2      284.86      288.85     18.48 o
   2   7   2       38.97      113.67     15.86 o
   3   7   2       46.10       35.19     12.64 o
   4   7   2      460.53      488.54     63.53 o
   5   7   2       73.30       72.80     17.96 o
   6   7   2      263.50      267.39     33.68 o
  -6   8   2        1.46       10.12      9.50 o
  -5   8   2     2157.31     2101.92     68.28 o
  -4   8   2      255.06      202.87     19.24 o
  -3   8   2     1310.69     1249.61     41.47 o
  -2   8   2      810.61      842.40     36.09 o
  -1   8   2      395.94      397.24     23.83 o
   0   8   2       36.37       24.77      7.86 o
   1   8   2      502.06      488.32     32.13 o
   2   8   2     1899.18     1856.99     71.58 o
   3   8   2       23.95        8.26     10.40 o
   4   8   2       49.47       38.25     14.08 o
   5   8   2     1716.01     1799.25     79.55 o
  -5   9   2      245.25      227.31     25.95 o
  -4   9   2       12.58       14.57      9.56 o
  -3   9   2       14.74       34.14     10.90 o
  -2   9   2      137.85      166.64     36.01 o
  -1   9   2      139.40      113.40     19.20 o
   0   9   2       37.54       53.72     13.24 o
   1   9   2       97.10      147.04     21.04 o
   2   9   2      155.79      195.82     39.85 o
   3   9   2      389.18      388.10     37.77 o
   4   9   2       36.50       38.38     15.04 o
  -4  10   2     1788.52     1800.59     68.44 o
  -3  10   2      139.26      187.86     29.87 o
  -2  10   2     1537.69     1584.82     60.13 o
  -1  10   2      169.08      131.19     21.87 o
   0  10   2     4926.31     4871.94    149.09 o
   1  10   2       65.53       53.75     15.92 o
   2  10   2      973.14      959.88     52.90 o
   3  10   2     1508.46     1631.41     73.54 o
  -3  11   2        1.84       15.05     11.46 o
  -2  11   2       50.19       23.12     11.91 o
  -1  11   2        2.58        1.24     10.29 o
   0  11   2      716.84      638.55     46.21 o
   1  11   2       75.12       63.87     18.49 o
  -2 -11   3      529.65      629.53     55.37 o
  -1 -11   3        5.51       11.13     10.46 o
   0 -11   3      310.86      362.06     29.10 o
   1 -11   3     1102.74     1057.40     45.02 o
   2 -11   3     1978.45     1913.74     66.75 o
  -3 -10   3      171.69      158.63     29.44 o
  -2 -10   3      158.54      177.56     19.52 o
  -1 -10   3       24.02       13.01      9.15 o
   0 -10   3      358.23      517.70    109.62 o
   1 -10   3       31.04       22.04      8.98 o
   2 -10   3       18.01       12.03      8.95 o
   3 -10   3       12.31       12.59      9.20 o
   4 -10   3      389.43      391.47     31.74 o
  -4  -9   3     2095.83     2192.74     76.94 o
  -3  -9   3      459.19      472.61     35.36 o
  -2  -9   3     1264.29     1279.92    108.18 o
  -1  -9   3      865.09      890.96     37.99 o
   0  -9   3     1028.50     1135.30     45.47 o
   1  -9   3     1780.55     1698.43     55.31 o
   2  -9   3      768.31      747.02     34.19 o
   3  -9   3        8.82        5.64      7.67 o
   4  -9   3       18.35       18.72     10.10 o
   5  -9   3       20.42       20.50     11.13 o
  -5  -8   3      548.54      586.65     39.53 o
  -4  -8   3        2.20        5.19      8.14 o
  -3  -8   3      143.04      137.62     15.80 o
  -2  -8   3       62.22      148.82     21.44 o
  -1  -8   3       63.85       76.66     10.97 o
   0  -8   3       94.38       78.49     11.54 o
   1  -8   3      323.95      316.17     20.05 o
   2  -8   3      496.36      451.73     24.84 o
   3  -8   3       82.95      105.25     14.35 o
   4  -8   3      601.09      576.14     39.89 o
   5  -8   3      243.27      213.59     24.32 o
   6  -8   3      120.91      142.23     22.28 o
  -6  -7   3      308.21      325.67     65.13 o
  -5  -7   3        1.82        4.31      8.70 o
  -4  -7   3      136.05      139.27     16.85 o
  -3  -7   3      109.58       95.69     12.67 o
  -2  -7   3      669.73      625.60     21.54 o
  -1  -7   3     1844.80     1880.14     44.83 o
   0  -7   3     5335.12     5081.74    104.77 o
   1  -7   3     2061.02     1978.61     39.23 o
   2  -7   3      628.18      644.55     18.99 o
   3  -7   3     1591.30     1613.66     44.65 o
   4  -7   3     3186.23     3123.75     74.55 o
   5  -7   3     1290.10     1306.10     68.87 o
   6  -7   3       99.11      102.07     20.52 o
  -7  -6   3      596.52      576.21     35.59 o
  -6  -6   3      725.65      750.18     43.56 o
  -5  -6   3      299.22      250.96     23.96 o
  -4  -6   3      514.69      483.13     27.36 o
  -3  -6   3       10.35        6.53      4.15 o
  -2  -6   3      184.18      460.76     19.68 o
  -1  -6   3       10.85       20.19      3.93 o
   0  -6   3      174.74      167.07     14.59 o
   1  -6   3       43.83       50.33      4.71 o
   2  -6   3     2075.14     2264.55     35.85 o
   3  -6   3       23.82       18.01      4.70 o
   4  -6   3      846.86      824.51     30.96 o
   5  -6   3       54.85       37.82      9.64 o
   6  -6   3      332.47      423.27     29.70 o
   7  -6   3        3.26       -2.30      9.16 o
  -7  -5   3      209.83      179.80     27.79 o
  -6  -5   3      279.93      278.74     20.22 o
  -5  -5   3     2166.72     2050.63    120.34 o
  -4  -5   3     4885.19     4789.61    128.65 o
  -3  -5   3       10.27        8.79      3.98 o
  -2  -5   3     9884.75     9568.77    162.33 o
  -1  -5   3     6705.72     6945.48    102.27 o
   0  -5   3      330.19      323.91     10.10 o
   1  -5   3     2779.74     2885.90     48.50 o
   2  -5   3     1146.72     1147.40     21.16 o
   3  -5   3      112.37      107.09      9.41 o
   4  -5   3     1185.42     1118.36     27.51 o
   5  -5   3     3882.55     3850.11     93.49 o
   6  -5   3      233.56      247.64     17.52 o
   7  -5   3        2.57        8.87      8.87 o
  -7  -4   3      454.63      438.20     38.46 o
  -6  -4   3      894.20      870.24     33.00 o
  -5  -4   3      131.51      111.16     13.98 o
  -4  -4   3     1949.53     1865.79     64.48 o
  -3  -4   3        2.53        7.66      3.16 o
  -2  -4   3       56.65       43.53      6.40 o
   0  -4   3     1021.24     1172.13     22.48 o
   1  -4   3      168.46      255.64     15.57 o
   2  -4   3      180.83      211.22      8.99 o
   3  -4   3      131.70      104.29      6.60 o
   4  -4   3     1127.59     1084.15     22.99 o
   5  -4   3      297.11      305.46     15.23 o
   6  -4   3      392.91      406.05     21.60 o
   7  -4   3     1012.03     1007.83     39.38 o
   8  -4   3      700.08      738.69     60.94 o
  -8  -3   3        5.77       20.54     15.38 o
  -7  -3   3      287.46      219.01     28.75 o
  -6  -3   3     1460.15     1343.60     49.42 o
  -5  -3   3     3586.34     3439.29     65.63 o
  -4  -3   3      886.77      858.50     20.62 o
  -3  -3   3      593.77      600.18     24.85 o
  -2  -3   3      258.89      243.73      7.73 o
   0  -3   3     1027.42      935.60     25.79 o
   1  -3   3     2275.18     2294.82     30.18 o
   2  -3   3     1308.65     1375.21     23.52 o
   3  -3   3    17855.92    17601.20    206.25 o
   4  -3   3      780.10      809.27     21.64 o
   5  -3   3     1746.10     1729.63     43.93 o
   6  -3   3     2869.39     2858.87     57.95 o
   7  -3   3      984.07     1048.48     50.91 o
   8  -3   3      332.74      342.55     65.61 o
  -8  -2   3      194.15      250.99     33.83 o
  -7  -2   3      231.34      247.16     30.21 o
  -6  -2   3       20.92       27.26      7.72 o
  -5  -2   3        0.21        1.19      3.25 o
  -4  -2   3      284.63      375.73     32.32 o
  -3  -2   3        9.09       19.16      4.42 o
  -2  -2   3      172.66      152.93      6.60 o
  -1  -2   3     1263.87     1337.47     54.41 o
   0  -2   3      441.28      486.66     14.00 o
   1  -2   3        2.36        0.84      1.14 o
   2  -2   3       41.06       55.26      3.65 o
   3  -2   3      846.67      991.74     20.58 o
   4  -2   3      522.58      520.69     16.73 o
   5  -2   3     5695.34     5890.02     94.90 o
   6  -2   3      672.75      698.19     26.40 o
   7  -2   3      654.75      689.93     29.19 o
   8  -2   3        0.98        3.56     15.72 o
  -8  -1   3      937.68     1103.46     63.42 o
  -7  -1   3       26.68       16.96      9.73 o
  -6  -1   3     3950.60     3938.56     86.86 o
  -5  -1   3     5665.64     5480.53     95.17 o
  -4  -1   3      533.57      481.60     14.52 o
  -3  -1   3     2926.83     2877.12     42.05 o
  -2  -1   3      532.40      427.23      8.31 o
  -1  -1   3     5244.40     5231.70     65.26 o
   0  -1   3      913.11      995.44     11.42 o
   1  -1   3    15466.18    15765.00    176.22 o
   2  -1   3     2143.16     2191.88     31.45 o
   3  -1   3       24.34       45.74      5.02 o
   4  -1   3      347.42      271.36     15.62 o
   5  -1   3      552.62      598.43     21.75 o
   6  -1   3       89.47       77.51     10.63 o
   7  -1   3      568.81      610.70     32.21 o
   8  -1   3      132.76      128.85     28.93 o
  -8   0   3      238.15      222.87     44.81 o
  -7   0   3      466.71      524.77     28.97 o
  -6   0   3       69.08       70.12     10.79 o
  -5   0   3      808.43      723.45     20.99 o
  -4   0   3       16.16       76.89     12.76 o
  -3   0   3      466.87      525.85     12.48 o
  -2   0   3     3595.58     3828.77     45.43 o
  -1   0   3      361.89      427.34      7.66 o
   0   0   3       82.94      101.82      3.09 o
   1   0   3       21.20       41.99      5.29 o
   2   0   3       65.85       95.79      5.96 o
   3   0   3     1756.28     1925.60     35.57 o
   4   0   3     5218.91     5160.08     89.31 o
   5   0   3       48.86       31.58      7.42 o
   6   0   3     1855.39     1724.32     45.12 o
   7   0   3      181.54      185.17     19.80 o
   8   0   3       27.68       25.87     14.30 o
  -8   1   3     1698.02     1707.51     82.07 o
  -7   1   3      163.68      161.17     17.71 o
  -6   1   3     1186.36     1150.13     38.75 o
  -5   1   3        4.13        6.86      3.86 o
  -4   1   3      301.65      293.71     12.51 o
  -3   1   3      144.49      108.19      5.37 o
  -2   1   3     8121.21     8412.04     89.66 o
  -1   1   3    15103.30    15044.59    153.30 o
   0   1   3      270.64      396.75     20.58 o
   1   1   3      194.60      146.02      5.36 o
   2   1   3     1757.21     1533.65     28.12 o
   3   1   3     6307.61     6344.18    102.55 o
   4   1   3       87.11      140.31     15.02 o
   5   1   3      648.20      614.01     31.03 o
   6   1   3      353.63      404.88     21.10 o
   7   1   3      172.51      202.45     20.61 o
   8   1   3       75.59      128.07     34.94 o
  -8   2   3       70.53       61.23     16.96 o
  -7   2   3      478.34      490.55     31.09 o
  -6   2   3        4.23        2.18      5.69 o
  -5   2   3      219.41      850.35     82.38 o
  -4   2   3        7.50        8.52      2.80 o
  -3   2   3     1731.95     1894.49     28.10 o
  -2   2   3       63.36       92.59      4.70 o
  -1   2   3      135.71      125.29      5.50 o
   0   2   3     4190.44     4308.64     57.85 o
   1   2   3     1766.92     1807.84     30.70 o
   2   2   3      211.45      210.80      8.78 o
   3   2   3     5512.42     5463.99     90.79 o
   4   2   3     1397.33     1426.03     34.56 o
   5   2   3     1872.22     1758.54     48.18 o
   6   2   3      709.12      662.15     30.57 o
   7   2   3      534.75      532.95     33.81 o
   8   2   3        2.20        9.26     15.31 o
  -8   3   3        7.73       -0.72     10.95 o
  -7   3   3     1275.69     1321.56     46.06 o
  -6   3   3     3159.92     3110.94     72.21 o
  -5   3   3     4896.69     4714.91     78.89 o
  -4   3   3      213.20      224.41     10.86 o
  -3   3   3    20293.71    19312.08    240.66 o
  -2   3   3     3041.70     3076.28     40.31 o
  -1   3   3     1680.30     1771.84     29.41 o
   0   3   3     4610.35     4321.95     63.83 o
   1   3   3     1561.85     1448.42     26.91 o
   2   3   3       43.08       46.61      5.64 o
   3   3   3       43.07      105.97      8.68 o
   4   3   3     1221.58     1198.14     31.25 o
   5   3   3      150.50      150.25     14.36 o
   6   3   3      222.27      211.76     22.75 o
   7   3   3      914.78     1005.80     47.78 o
  -8   4   3      475.52      558.20     53.11 o
  -7   4   3      334.80      375.81     26.09 o
  -6   4   3      129.05      128.47     12.16 o
  -5   4   3        1.56       44.49      8.02 o
  -4   4   3       63.84       67.01      7.31 o
  -3   4   3      588.35      516.58     14.83 o
  -2   4   3       47.77       49.58      5.28 o
  -1   4   3     1568.39     1477.50     28.24 o
   0   4   3       26.00       15.34      3.24 o
   1   4   3      193.01      174.96      9.40 o
   2   4   3     4571.16     4870.36     81.72 o
   3   4   3       10.98      102.58     17.46 o
   4   4   3      164.95      186.44     12.73 o
   5   4   3      623.00      603.87     31.69 o
   6   4   3        0.01       -4.68      7.76 o
   7   4   3     1273.75     1366.25     71.66 o
  -7   5   3     1409.79     1370.57     48.71 o
  -6   5   3      665.30      658.94     25.37 o
  -5   5   3     2568.95     2524.99     51.56 o
  -4   5   3      758.85      694.51     21.55 o
  -3   5   3      446.47      427.52     15.51 o
  -2   5   3      844.24      879.96     21.77 o
  -1   5   3     2216.94     2343.65     41.34 o
   0   5   3      126.92      144.92      9.27 o
   1   5   3     4852.30     4838.65     91.60 o
   2   5   3     3104.73     2996.33     63.74 o
   3   5   3      383.77      375.89     19.02 o
   4   5   3     1460.13     1338.19     46.88 o
   5   5   3     4905.09     4860.16    120.78 o
   6   5   3       17.68       11.12     11.41 o
   7   5   3      230.83      229.08     42.89 o
  -7   6   3        5.35        6.22     11.53 o
  -6   6   3       59.26       56.74     10.40 o
  -5   6   3       36.03       27.24      6.43 o
  -4   6   3     1595.33     1562.72     40.89 o
  -3   6   3       29.67       30.52      6.00 o
  -2   6   3     2851.58     2953.02     52.09 o
  -1   6   3       32.32       18.11      5.22 o
   0   6   3      150.91      149.95     11.69 o
   1   6   3     3278.44     3283.41     60.61 o
   2   6   3       23.81       91.73     12.76 o
   3   6   3      288.02      328.22     24.86 o
   4   6   3     1328.88     1259.21     39.58 o
   5   6   3      137.81      113.25     21.47 o
   6   6   3      357.72      348.39     45.45 o
  -7   7   3     1625.26     1635.92     68.42 o
  -6   7   3      103.66      105.85     15.77 o
  -5   7   3      606.50      594.40     30.80 o
  -4   7   3     4005.73     3791.26     87.45 o
  -3   7   3     2251.91     2292.88     52.14 o
  -2   7   3      774.38      774.51     27.80 o
  -1   7   3      857.30      862.69     33.86 o
   0   7   3     4590.35     4483.29     79.58 o
   1   7   3       65.45       60.09     10.51 o
   2   7   3     1378.59     1445.67     47.67 o
   3   7   3     1991.19     1980.06     76.37 o
   4   7   3       34.05       33.66     12.77 o
   5   7   3      230.35      202.06     30.24 o
   6   7   3     1729.03     1797.05     83.82 o
  -6   8   3       60.67       43.85     13.07 o
  -5   8   3      163.87      162.18     18.91 o
  -4   8   3        2.96        1.94      6.55 o
  -3   8   3      568.68      525.97     28.41 o
  -2   8   3       17.44       12.25      7.09 o
  -1   8   3      474.97      448.19     34.44 o
   0   8   3        0.99       -0.26      5.04 o
   1   8   3       26.29       53.30     13.53 o
   2   8   3      102.91      160.99     55.21 o
   3   8   3     1153.00     1031.26     56.65 o
   4   8   3        1.96       -0.47      9.93 o
   5   8   3     1008.06     1151.17     62.80 o
  -5   9   3       90.59       56.74     15.18 o
  -4   9   3      537.01      540.42     35.32 o
  -3   9   3      168.53      171.56     21.29 o
  -2   9   3      803.72      839.12     48.06 o
  -1   9   3        1.40       -4.07      6.65 o
   0   9   3      316.77      338.22     30.94 o
   1   9   3      781.88      751.47     44.31 o
   2   9   3        5.99       14.96     13.76 o
   3   9   3      326.74      368.81     35.10 o
   4   9   3     1400.02     1387.86     68.90 o
  -4  10   3      580.28      587.42     39.41 o
  -3  10   3        0.06        4.94      9.47 o
  -2  10   3        7.68        5.39     10.05 o
  -1  10   3      745.96      724.14     46.51 o
   0  10   3       31.21       56.65     23.68 o
   1  10   3      141.00      128.46     39.69 o
   2  10   3      916.59      893.66     52.37 o
   3  10   3       33.70       57.18     18.08 o
  -2  11   3      396.05      379.05     32.99 o
  -1  11   3      481.63      495.48     55.05 o
   0  11   3      117.52      162.75     26.63 o
   1  11   3      181.95      147.58     27.20 o
  -1 -11   4      282.51      315.24     39.05 o
   0 -11   4     1078.59     1045.19     42.42 o
   1 -11   4        2.06        2.94      8.14 o
   2 -11   4      368.61      312.65     26.62 o
  -3 -10   4     1108.38     1112.80     68.81 o
  -2 -10   4      950.67      981.90     62.09 o
  -1 -10   4       35.87       47.36     11.53 o
   0 -10   4     2769.23     2880.43     89.35 o
   1 -10   4        8.98       13.17     12.23 o
   2 -10   4      427.15      386.50     27.15 o
   3 -10   4      288.53      347.09     33.61 o
   4 -10   4      283.93      303.65     28.71 o
  -4  -9   4      620.01      550.50     31.90 o
  -3  -9   4       30.00       21.09      8.82 o
  -2  -9   4       80.99       71.51     11.66 o
  -1  -9   4      110.42      167.71     23.52 o
   0  -9   4      234.39      239.28     25.12 o
   1  -9   4       79.29       54.27     10.47 o
   2  -9   4     1235.37     1204.01     44.66 o
   3  -9   4      756.96      715.87     35.80 o
   4  -9   4     1235.97     1220.91     78.17 o
   5  -9   4       54.57       61.69     15.58 o
  -5  -8   4      969.40     1019.92     51.37 o
  -4  -8   4      974.14      949.43     41.75 o
  -3  -8   4      419.39      383.94     22.48 o
  -2  -8   4     1230.91     1265.28     43.08 o
  -1  -8   4       10.71        9.91      6.40 o
   0  -8   4      170.46      179.44     14.81 o
   1  -8   4       64.75       48.98      9.14 o
   2  -8   4      381.24      396.74     23.36 o
   3  -8   4      122.30      129.01     21.64 o
   4  -8   4      729.97      702.26     35.69 o
   5  -8   4      495.66      477.45     34.05 o
   6  -8   4       32.99       17.92     14.94 o
  -6  -7   4        2.71       22.99     14.24 o
  -5  -7   4        0.00        4.11      7.52 o
  -4  -7   4      339.04      308.79     22.39 o
  -3  -7   4        0.11       13.64      5.69 o
  -2  -7   4      498.30      605.64     21.40 o
  -1  -7   4       43.25       42.27     10.19 o
   0  -7   4       28.40       19.59      5.94 o
   1  -7   4     2153.54     2127.86     40.61 o
   2  -7   4       53.48       50.11      8.99 o
   3  -7   4     1163.07     1143.65     42.26 o
   4  -7   4        3.23        5.08      6.28 o
   5  -7   4      239.10      246.24     24.99 o
   6  -7   4      644.70      647.66     41.76 o
  -6  -6   4      370.83      392.62     26.08 o
  -5  -6   4      335.88      285.53     27.09 o
  -4  -6   4     5720.82     5503.04    146.74 o
  -3  -6   4     1140.65     1069.65     30.22 o
  -2  -6   4     1263.26     1195.04     31.74 o
  -1  -6   4     1504.44     1397.08     24.82 o
   0  -6   4     8652.55     8606.36    142.81 o
   1  -6   4     1072.71     1028.76     27.13 o
   2  -6   4     1889.30     1956.78     40.62 o
   3  -6   4     2572.25     2355.56     56.30 o
   4  -6   4      119.49      110.48     13.18 o
   5  -6   4       24.01        6.78      6.84 o
   6  -6   4     3947.99     3846.69     95.30 o
   7  -6   4      174.78      217.05     27.57 o
  -7  -5   4      272.20      300.27     32.46 o
  -6  -5   4       13.97       23.12      7.83 o
  -5  -5   4       75.35       56.70     10.89 o
  -4  -5   4       40.42       41.53      7.67 o
  -3  -5   4       30.65       46.63      5.32 o
  -2  -5   4     2314.57     2446.13    104.41 o
   0  -5   4     2743.83     2824.00     50.02 o
   1  -5   4      171.83      188.60      7.68 o
   2  -5   4     5586.40     5933.73     87.23 o
   3  -5   4       23.17       28.14      4.84 o
   4  -5   4        1.18        6.19      3.47 o
   5  -5   4      494.83      507.22     21.31 o
   6  -5   4      532.27      615.17     35.14 o
   7  -5   4      153.87      163.65     21.15 o
  -7  -4   4       46.22       41.23     15.04 o
  -6  -4   4     5431.70     5376.54    158.21 o
  -5  -4   4      240.62      222.99     15.57 o
  -4  -4   4      132.52      138.08     10.63 o
  -3  -4   4     1156.38     1175.48     27.43 o
  -2  -4   4     6107.72     6273.67    118.93 o
   0  -4   4     1689.95     1685.23     30.44 o
   1  -4   4     6426.31     6557.74    101.43 o
   2  -4   4      127.13      144.57      7.13 o
   3  -4   4      205.42      185.53      9.07 o
   4  -4   4     9418.32     9143.64    116.36 o
   5  -4   4      156.01      154.21     12.22 o
   6  -4   4      248.70      284.54     18.45 o
   7  -4   4      251.71      230.68     26.83 o
  -8  -3   4       62.73       37.93     17.76 o
  -7  -3   4      248.19      247.66     45.13 o
  -6  -3   4      532.75      558.70     30.83 o
  -5  -3   4        1.75        0.11      4.61 o
  -4  -3   4      120.28      125.14      7.14 o
  -3  -3   4      807.46      782.29     27.47 o
  -2  -3   4        7.62        6.63      1.73 o
  -1  -3   4    10662.97    10409.15    337.97 o
   0  -3   4      156.27      154.08      6.71 o
   1  -3   4     5427.17     5747.55     69.12 o
   2  -3   4       25.33       15.34      2.08 o
   3  -3   4      147.13      162.38      7.54 o
   4  -3   4        1.22        1.94      2.71 o
   5  -3   4      669.15      667.81     21.58 o
   6  -3   4        0.16        8.96     12.16 o
   7  -3   4        0.93        0.97      7.82 o
   8  -3   4       97.03      101.99     28.42 o
  -8  -2   4      593.13      654.81     50.26 o
  -7  -2   4       77.86       75.56     17.86 o
  -6  -2   4      128.00      154.43     20.11 o
  -5  -2   4       92.62      110.12     11.53 o
  -4  -2   4      967.15      971.53     21.33 o
  -2  -2   4     3128.80     3177.48     45.90 o
  -1  -2   4     4344.90     4014.24     95.90 o
   0  -2   4     2060.13     2335.87     43.59 o
   1  -2   4     2370.24     2652.22     39.77 o
   2  -2   4    14179.02    13707.17    186.18 o
   3  -2   4      488.26      556.94     17.55 o
   4  -2   4      839.23      864.53     22.88 o
   5  -2   4     1487.35     1574.90     39.35 o
   6  -2   4      392.11      368.18     20.16 o
   7  -2   4      249.96      236.57     21.37 o
   8  -2   4      717.35      751.36     77.61 o
  -8  -1   4        2.92        7.27     13.14 o
  -7  -1   4      452.09      500.52     32.85 o
  -6  -1   4      233.48      259.40     18.98 o
  -5  -1   4      417.98      455.24     16.07 o
  -4  -1   4      777.60      755.71     18.94 o
  -3  -1   4       74.68       52.07      6.05 o
  -2  -1   4     1139.92     1030.44     14.95 o
  -1  -1   4      446.99      514.57      8.74 o
   0  -1   4     8543.41     9065.54     89.23 o
   1  -1   4     7017.22     7271.27     87.31 o
   2  -1   4     2778.64     2941.32     40.71 o
   3  -1   4     5079.56     4985.20     71.42 o
   4  -1   4        1.76       21.44      8.96 o
   5  -1   4      737.89      811.36     38.84 o
   6  -1   4      420.56      401.56     31.29 o
   7  -1   4      167.31      199.06     33.68 o
   8  -1   4      627.45      722.56     59.63 o
  -8   0   4     1302.63     1306.82     70.23 o
  -7   0   4      248.43      276.29     22.13 o
  -6   0   4     1212.56     1241.65     40.20 o
  -5   0   4      132.94      136.69      9.97 o
  -4   0   4     1411.80     1836.65     73.64 o
  -3   0   4     1238.54     1102.81     20.89 o
  -2   0   4     1807.91     2100.04     27.37 o
  -1   0   4      106.08       76.64      3.38 o
   0   0   4    13346.19    14668.19    157.80 o
   1   0   4      316.22      275.31      7.36 o
   2   0   4      545.76      478.00     13.10 o
   3   0   4      646.10      545.82     17.73 o
   4   0   4     1039.14     1147.22     30.31 o
   5   0   4        2.75        8.06      4.26 o
   6   0   4      357.04      406.61     24.40 o
   7   0   4     1867.10     2028.93     61.65 o
   8   0   4     1030.12     1137.22     71.48 o
  -8   1   4      358.97      294.46     63.69 o
  -7   1   4       87.59       81.10     13.40 o
  -6   1   4     1321.45     1187.95     39.48 o
  -5   1   4      997.31     1001.20     28.68 o
  -4   1   4      379.91      389.48     12.61 o
  -3   1   4     1450.24     1492.84     24.61 o
  -2   1   4     2062.53     2180.00     29.05 o
  -1   1   4     3652.02     3914.37     72.01 o
   0   1   4     6245.69     6842.98     87.68 o
   1   1   4        4.86        4.20      2.44 o
   2   1   4     2383.04     2253.43     38.84 o
   3   1   4      268.25      293.47     13.14 o
   4   1   4      368.82      365.58     18.50 o
   5   1   4       31.48       30.13      6.91 o
   6   1   4        0.43        3.45      5.22 o
   7   1   4      362.71      406.61     28.16 o
   8   1   4      771.84      744.09     47.36 o
  -8   2   4      461.11      504.37     37.87 o
  -7   2   4       15.74       12.58      8.45 o
  -6   2   4        2.85        6.32      6.06 o
  -5   2   4     3993.14     4360.07    114.34 o
  -4   2   4        3.54        5.39      2.54 o
  -3   2   4     1098.86     1078.23     23.29 o
  -2   2   4    12099.03    11956.61    133.09 o
  -1   2   4     4545.17     4839.60     65.29 o
   0   2   4     2144.71     2490.33     37.14 o
   1   2   4       48.12       95.81      6.70 o
   2   2   4      379.50      355.19     13.04 o
   3   2   4       30.34       29.76     11.52 o
   4   2   4      337.36      341.27     18.02 o
   5   2   4     5166.51     5099.42    105.23 o
   6   2   4      454.90      421.85     25.92 o
   7   2   4     2299.42     2488.62     71.04 o
   8   2   4      820.91      924.06    102.25 o
  -8   3   4       24.26       20.95     12.93 o
  -7   3   4      412.30      449.23     27.99 o
  -6   3   4        1.33       14.55     25.28 o
  -5   3   4        0.96      144.54     15.79 o
  -4   3   4      690.60      647.75     19.25 o
  -3   3   4       11.55       18.69      3.54 o
  -2   3   4       10.54        7.93      2.28 o
  -1   3   4     5745.46     5907.99     79.31 o
   0   3   4     4285.27     4535.83     68.04 o
   1   3   4     5610.65     5591.51     90.41 o
   2   3   4      201.13      192.59     10.71 o
   3   3   4      476.33      797.96     64.51 o
   4   3   4      687.56      683.88     25.86 o
   5   3   4        0.37        1.48      4.92 o
   6   3   4       24.47       25.39     10.39 o
   7   3   4       84.43       78.59     14.97 o
  -8   4   4      369.24      384.98     83.53 o
  -7   4   4     4608.97     4554.83    105.22 o
  -6   4   4      384.29      405.80     19.48 o
  -5   4   4      299.98      298.38     15.45 o
  -4   4   4     4790.13     4538.13     75.33 o
  -3   4   4      977.73      973.84     22.06 o
  -2   4   4        4.74        5.23      4.67 o
  -1   4   4     3433.21     3651.07     82.01 o
   0   4   4     7032.59     6970.18    110.59 o
   1   4   4     2091.39     2114.44     57.14 o
   2   4   4     2758.19     2845.50     63.97 o
   3   4   4     7441.15     7459.48    131.43 o
   4   4   4      839.18      778.66     28.56 o
   5   4   4     2350.07     2357.25     72.29 o
   6   4   4       16.55        5.62      8.98 o
   7   4   4        2.53       -7.24     12.11 o
  -7   5   4      157.23      161.59     23.09 o
  -6   5   4      170.91      153.83     15.62 o
  -5   5   4      453.18      526.35     22.81 o
  -4   5   4       57.75       55.53      7.30 o
  -3   5   4        2.25        3.34      3.51 o
  -2   5   4     5580.77     5887.01     98.76 o
  -1   5   4      236.85      277.61     11.86 o
   0   5   4     1933.62     1792.02     38.19 o
   1   5   4      119.04      127.71     13.38 o
   2   5   4     1951.30     1844.11     36.95 o
   3   5   4      306.96      281.26     16.51 o
   4   5   4        2.79        8.22      6.65 o
   5   5   4       75.29       71.39     13.86 o
   6   5   4      650.18      601.45     46.87 o
   7   5   4        5.01       10.25     14.76 o
  -7   6   4      157.44      149.79     31.11 o
  -6   6   4     1169.93     1148.61     37.77 o
  -5   6   4      195.64      171.58     13.62 o
  -4   6   4        3.36        4.17      4.67 o
  -3   6   4     2470.59     2507.77     54.27 o
  -2   6   4     1258.26     1403.80     39.45 o
  -1   6   4        2.81        9.52      3.69 o
   0   6   4      893.10      847.52     26.31 o
   1   6   4     4920.10     4725.79     82.99 o
   2   6   4     1012.05     1033.04     32.82 o
   3   6   4     1127.38     1223.48     52.48 o
   4   6   4      136.58      140.32     17.45 o
   5   6   4      207.38      208.85     28.49 o
   6   6   4      300.71      262.95     34.18 o
  -6   7   4      848.87      808.14     38.02 o
  -5   7   4       43.23       36.09     13.63 o
  -4   7   4       93.66       88.55     12.57 o
  -3   7   4     2214.95     2221.58     51.79 o
  -2   7   4       11.18       15.68      6.14 o
  -1   7   4     1838.96     1743.41     46.06 o
   0   7   4      586.92      574.39     27.89 o
   1   7   4        3.81       18.33      6.54 o
   2   7   4     1022.39     1122.64     42.23 o
   3   7   4      265.31      277.59     28.73 o
   4   7   4        3.39        1.52      9.04 o
   5   7   4       67.69       48.33     15.57 o
   6   7   4        0.23       -4.41     14.25 o
  -6   8   4       79.79       53.05     13.89 o
  -5   8   4     1095.39     1016.88     41.36 o
  -4   8   4      962.19      883.95     36.19 o
  -3   8   4      242.81      221.49     19.36 o
  -2   8   4      489.96      493.13     29.71 o
  -1   8   4     5028.35     4851.21    117.35 o
   0   8   4      471.12      462.42     27.59 o
   1   8   4     2245.91     2221.83     66.63 o
   2   8   4      890.95      939.34     50.33 o
   3   8   4     2422.00     2378.05     98.09 o
   4   8   4      224.37      164.81     26.12 o
   5   8   4     1143.92     1127.20     63.88 o
  -5   9   4      574.85      560.20     38.20 o
  -4   9   4      349.21      345.19     29.52 o
  -3   9   4      235.92      285.00     26.06 o
  -2   9   4      361.94      359.85     33.74 o
  -1   9   4       37.77       56.01     16.71 o
   0   9   4       83.66       91.36     18.55 o
   1   9   4       31.89      105.01     19.67 o
   2   9   4      138.88      125.24     22.62 o
   3   9   4       11.29        2.12     20.16 o
   4   9   4       54.82       39.37     17.43 o
  -4  10   4       10.63       14.95     10.89 o
  -3  10   4      772.13      802.06     43.21 o
  -2  10   4      214.61      209.79     49.93 o
  -1  10   4      440.67      431.75     38.08 o
   0  10   4       75.37       69.16     18.17 o
   1  10   4       21.56       28.46     13.01 o
   2  10   4      101.48      112.79     22.41 o
   3  10   4      253.64      259.99     33.90 o
  -2  11   4       49.47       22.20     15.40 o
  -1  11   4        8.64        5.78     12.59 o
   0  11   4      517.26      505.27     44.28 o
   1  11   4       38.17       14.96     15.63 o
  -1 -11   5       31.80       33.92     17.28 o
   0 -11   5       80.84       79.86     18.18 o
   1 -11   5      724.40      829.34     38.55 o
  -3 -10   5       67.62       32.32     17.60 o
  -2 -10   5     1397.80     1532.06     78.73 o
  -1 -10   5      127.90      140.50     23.68 o
   0 -10   5       85.06       83.79     12.42 o
   1 -10   5        2.77       -3.96      6.73 o
   2 -10   5      367.93      308.32     24.35 o
   3 -10   5      281.38      270.12     25.01 o
   4 -10   5      368.96      397.18     40.66 o
  -4  -9   5      574.55      642.01     47.37 o
  -3  -9   5        6.63       11.20     11.52 o
  -2  -9   5        2.07       -6.40      8.96 o
  -1  -9   5     1196.99     1166.18     41.42 o
   0  -9   5      372.17      342.71     19.54 o
   1  -9   5      376.32      337.13     23.72 o
   2  -9   5      148.44      152.35     16.63 o
   3  -9   5     1603.55     1762.37     68.47 o
   4  -9   5      284.30      239.60     24.54 o
   5  -9   5      594.20      590.30     44.93 o
  -5  -8   5     1119.64     1160.09     84.65 o
  -4  -8   5       16.86       19.73      8.05 o
  -3  -8   5      768.61      760.47     30.82 o
  -2  -8   5       64.00       73.61     13.44 o
  -1  -8   5      261.07      286.44     23.04 o
   0  -8   5      318.60      313.45     18.09 o
   1  -8   5       50.33       25.95      7.43 o
   2  -8   5       61.55       52.58     10.31 o
   3  -8   5     1673.38     1674.51     56.19 o
   4  -8   5        2.32        2.88      6.67 o
   5  -8   5       82.59       77.28     15.95 o
   6  -8   5      383.42      313.32     55.05 o
  -6  -7   5      864.80     1008.54     40.60 o
  -5  -7   5      650.18      659.43     30.98 o
  -4  -7   5      189.91      205.08     15.83 o
  -3  -7   5     1312.03     1237.68     40.96 o
  -2  -7   5     1828.99     2005.09     88.49 o
  -1  -7   5     1280.41     1293.64     37.33 o
   0  -7   5      466.99      476.34     16.68 o
   1  -7   5     1994.77     1917.71     54.65 o
   2  -7   5      124.31      169.46     38.96 o
   3  -7   5        1.95        3.05      5.54 o
   4  -7   5      632.98      624.61     33.56 o
   5  -7   5     1177.54     1105.72     48.63 o
   6  -7   5       72.87      108.92     31.40 o
  -6  -6   5      646.48      665.01     33.43 o
  -5  -6   5        7.91        9.63      7.16 o
  -4  -6   5      526.02      504.32     23.04 o
  -3  -6   5     1748.74     1622.60     35.64 o
  -2  -6   5      111.28      163.12     16.96 o
   0  -6   5        9.25       17.11      3.32 o
   1  -6   5     3998.07     3829.62     65.66 o
   2  -6   5     1376.64     1315.74     30.78 o
   3  -6   5       86.98       73.94      9.79 o
   4  -6   5        0.53        5.59      5.23 o
   5  -6   5        1.43        3.52      6.40 o
   6  -6   5      164.19      469.99     51.26 o
   7  -6   5      170.20      148.47     23.83 o
  -7  -5   5      286.53      301.95     31.76 o
  -6  -5   5        2.38        4.52      7.94 o
  -5  -5   5     1425.72     1323.67     40.56 o
  -4  -5   5     2953.35     2877.93     59.96 o
  -3  -5   5       74.96       75.88      5.58 o
  -2  -5   5      216.01      204.51     23.36 o
  -1  -5   5     1808.70     1694.00     71.05 o
   0  -5   5       92.21      106.93      4.72 o
   1  -5   5     1424.93     1462.98     38.25 o
   2  -5   5    13103.21    13709.28    173.81 o
   3  -5   5       71.63       65.68      6.92 o
   4  -5   5     4527.74     4385.35     79.74 o
   5  -5   5     1929.93     1783.88     55.25 o
   6  -5   5     2387.60     2377.80     68.34 o
   7  -5   5        1.71        3.42      9.70 o
  -7  -4   5      659.41      794.83     47.97 o
  -6  -4   5       88.66      112.43     16.08 o
  -5  -4   5      314.25      267.78     19.73 o
  -4  -4   5      993.20      979.18     27.75 o
  -3  -4   5     1695.27     2215.04    128.44 o
  -2  -4   5     3478.79     3409.76    131.86 o
  -1  -4   5      196.52      147.86     15.68 o
   0  -4   5        3.27       10.30      1.71 o
   1  -4   5       13.80       53.92      7.01 o
   2  -4   5        0.36        3.10      2.14 o
   3  -4   5      379.17      380.01     11.88 o
   4  -4   5      245.77      272.03     12.34 o
   5  -4   5       36.77      121.38     16.07 o
   6  -4   5       53.35       59.82     12.09 o
   7  -4   5       48.26       46.56     14.66 o
  -7  -3   5     1148.51     1277.18     76.81 o
  -6  -3   5     1716.98     1586.94     54.25 o
  -5  -3   5        3.22        6.21      5.32 o
  -4  -3   5      643.70      664.66     19.32 o
  -3  -3   5     4722.34     4652.75     67.86 o
  -2  -3   5      381.76      376.14      9.74 o
  -1  -3   5     4614.39     4597.77    157.78 o
   0  -3   5    12504.23    12375.99    163.77 o
   1  -3   5     1432.64     1665.94     26.34 o
   2  -3   5     1463.87     1447.37     24.44 o
   3  -3   5       60.75       87.42     14.42 o
   4  -3   5      612.33      560.50     17.69 o
   5  -3   5      136.96      145.36     15.66 o
   6  -3   5      951.30      943.39     35.11 o
   7  -3   5      326.67      334.92     30.84 o
  -8  -2   5       39.41       19.53     16.85 o
  -7  -2   5      277.80      277.06     35.36 o
  -6  -2   5        7.79       -1.04      5.48 o
  -5  -2   5     2002.50     1871.93     47.18 o
  -4  -2   5      535.07      520.63     19.04 o
  -3  -2   5     7975.25     7951.50    121.44 o
  -2  -2   5      154.10      143.67      6.60 o
  -1  -2   5       11.10        6.08      1.81 o
   0  -2   5     9437.46    10277.65    111.06 o
   1  -2   5      833.18      892.33     13.78 o
   2  -2   5      165.09      170.90      8.51 o
   3  -2   5       43.76       71.28     11.11 o
   4  -2   5      795.55      871.94     28.82 o
   5  -2   5      100.33      156.66     19.51 o
   6  -2   5        0.44        2.10      5.12 o
   7  -2   5      132.75      122.93     16.91 o
   8  -2   5      470.91      487.24     51.52 o
  -8  -1   5      531.49      622.83     49.53 o
  -7  -1   5       27.54       27.18     15.04 o
  -6  -1   5       45.93       58.03     10.31 o
  -5  -1   5       97.59       85.04     14.02 o
  -4  -1   5      239.58      272.88      9.96 o
  -3  -1   5      368.40      381.44     11.55 o
  -2  -1   5     4339.74     4367.32     50.79 o
  -1  -1   5     1307.48     1247.24     16.79 o
   0  -1   5     8184.57     9120.39    110.09 o
   1  -1   5      139.48      115.72      5.23 o
   2  -1   5     6795.33     6343.88     96.89 o
   3  -1   5      491.62      495.10     14.57 o
   4  -1   5     5369.25     5224.95    103.16 o
   5  -1   5     1080.26     1067.75     36.09 o
   6  -1   5      605.32      594.09     25.31 o
   7  -1   5     3754.00     3819.42     93.44 o
   8  -1   5      682.40      733.06     61.54 o
  -8   0   5       57.87       49.88     18.06 o
  -7   0   5       20.23       10.83     11.66 o
  -6   0   5      594.72      587.76     26.79 o
  -5   0   5       94.18       98.02     10.24 o
  -4   0   5     2487.00     2676.93     46.35 o
  -3   0   5      494.37      560.42     13.23 o
  -2   0   5       44.91       29.02      3.08 o
  -1   0   5       43.67       38.45      2.55 o
   0   0   5       43.81       70.70      5.68 o
   1   0   5        0.00        1.73      1.55 o
   2   0   5        0.72        3.98      2.56 o
   3   0   5      102.39      110.45     15.48 o
   4   0   5      899.15      984.27     48.03 o
   5   0   5        0.55       -0.41      4.09 o
   6   0   5     1511.79     1463.48     47.39 o
   7   0   5       26.84       15.25      9.28 o
   8   0   5      300.80      271.99     40.55 o
  -8   1   5      333.41      388.94     40.94 o
  -7   1   5      847.84      851.59     36.05 o
  -6   1   5      466.85      467.68     27.58 o
  -5   1   5     2163.10     2070.22     42.25 o
  -4   1   5     9134.23     8921.08    118.95 o
  -3   1   5       17.27        1.76      2.24 o
  -2   1   5     3596.37     3252.68     47.20 o
  -1   1   5      418.16      345.90      8.34 o
   0   1   5    10719.25    11045.74    149.71 o
   1   1   5      272.52      214.09      8.56 o
   2   1   5     4531.26     4563.93     91.29 o
   3   1   5      670.10      693.81     23.97 o
   4   1   5     2318.69     2295.23     55.82 o
   5   1   5      321.69      298.92     21.30 o
   6   1   5      294.93      320.09     20.01 o
   7   1   5       19.82        1.99      9.96 o
   8   1   5       11.21       34.57     22.40 o
  -8   2   5       92.14       53.26     20.00 o
  -7   2   5     1089.04     1084.79     48.62 o
  -6   2   5       74.41       54.91      9.92 o
  -5   2   5     1381.43     1472.18     37.73 o
  -4   2   5      650.53      695.16     19.31 o
  -3   2   5      715.86      700.20     15.58 o
  -2   2   5      763.10      741.47     15.15 o
  -1   2   5      446.02      532.89     12.95 o
   0   2   5     5623.64     6568.86     98.86 o
   1   2   5     1088.73     1148.09     23.91 o
   2   2   5      301.24      305.21     12.74 o
   3   2   5       38.63       48.62      7.37 o
   4   2   5        9.50       73.54     23.18 o
   5   2   5      452.91      478.73     25.18 o
   6   2   5      201.92      199.96     23.02 o
   7   2   5        4.69        7.53      8.04 o
  -8   3   5       69.84       75.36     22.60 o
  -7   3   5      126.55      119.00     19.05 o
  -6   3   5     3252.44     3164.85     76.91 o
  -5   3   5      298.14      314.87     15.27 o
  -4   3   5        4.72        1.65      2.93 o
  -3   3   5       49.60       48.08      5.16 o
  -2   3   5     2545.27     2568.45     44.75 o
  -1   3   5     1583.41     1714.07     29.75 o
   0   3   5     6139.79     6114.63     89.59 o
   1   3   5     1871.01     1849.95     41.89 o
   2   3   5      347.08      337.82     14.38 o
   3   3   5    10847.56    10361.85    183.67 o
   4   3   5     7479.31     7302.77    139.06 o
   5   3   5      909.09      936.28     36.49 o
   6   3   5      156.24      150.90     21.04 o
   7   3   5     1815.16     2073.88     65.25 o
  -7   4   5        5.07       -2.33      9.35 o
  -6   4   5      987.24      993.28     32.86 o
  -5   4   5       23.56       22.25      5.62 o
  -4   4   5        0.05        5.09      3.56 o
  -3   4   5      185.84      178.45     10.59 o
  -2   4   5       32.54       28.79      5.08 o
  -1   4   5      908.79      882.33     21.41 o
   0   4   5     1168.52     1202.21     28.74 o
   1   4   5      283.79      249.21     11.76 o
   2   4   5      189.59      173.32     14.04 o
   3   4   5     2046.37     2256.74     75.25 o
   4   4   5       10.38       10.62      5.35 o
   5   4   5      110.47       96.76     16.32 o
   6   4   5       17.73       10.10      9.58 o
   7   4   5      146.07      115.27     25.70 o
  -7   5   5       23.20       34.60     17.31 o
  -6   5   5      648.49      676.59     27.08 o
  -5   5   5     1591.25     1625.26     39.12 o
  -4   5   5     5578.56     5415.09     89.16 o
  -3   5   5     1112.04     1024.67     29.36 o
  -2   5   5     8433.34     8968.63    161.69 o
  -1   5   5     1492.99     1577.49     36.20 o
   0   5   5      669.10      670.38     21.48 o
   1   5   5     7523.54     7286.75    153.30 o
   2   5   5       43.81       69.86      7.86 o
   3   5   5      682.21      578.72     24.45 o
   4   5   5      180.91      165.85     19.17 o
   5   5   5     1445.54     1362.47     55.21 o
   6   5   5      186.33      162.94     27.99 o
  -7   6   5      128.34      133.85     29.52 o
  -6   6   5      521.68      913.04     52.71 o
  -5   6   5      628.78      582.79     25.51 o
  -4   6   5      152.64      153.68     13.63 o
  -3   6   5        2.45        4.72      4.33 o
  -2   6   5        0.36      122.96     22.82 o
  -1   6   5      366.16      390.47     22.16 o
   0   6   5      118.03      114.61     10.32 o
   1   6   5       97.66       93.22      9.64 o
   2   6   5      771.89      946.49     38.57 o
   4   6   5      435.17      464.25     30.22 o
   5   6   5        8.15        6.24     10.18 o
   6   6   5     1110.08     1133.03     82.73 o
  -6   7   5      179.60      232.46     22.78 o
  -5   7   5      678.04      612.17     30.99 o
  -4   7   5      513.09      415.85     24.97 o
  -3   7   5        8.79        5.65      5.29 o
  -2   7   5     1005.01      958.66     33.67 o
  -1   7   5     2476.33     2321.83     57.71 o
   0   7   5      195.46      201.29     15.93 o
   1   7   5      260.34      270.86     21.60 o
   2   7   5      192.22      257.62     21.86 o
   3   7   5     2652.93     2597.64     76.66 o
   4   7   5       81.97       59.27     17.08 o
   5   7   5      561.76      551.53     46.16 o
  -6   8   5       48.53       37.91     18.99 o
  -5   8   5       12.22       22.93      9.91 o
  -4   8   5      385.67      380.94     25.58 o
  -3   8   5        7.09      135.09     16.90 o
  -2   8   5      204.98      184.11     20.39 o
  -1   8   5      107.96       83.07     14.12 o
   0   8   5        0.16       -0.86      6.87 o
   2   8   5       67.94      126.01     20.68 o
   3   8   5     1539.80     1628.03     74.45 o
   4   8   5        0.20        4.00     11.32 o
   5   8   5      702.38      687.57     53.18 o
  -5   9   5     1972.29     2062.11     75.13 o
  -4   9   5        3.20        3.72      8.37 o
  -3   9   5     2616.73     2685.30     73.01 o
  -2   9   5     1244.79     1140.22     48.27 o
  -1   9   5     1839.66     1860.73    118.26 o
   0   9   5       12.48       17.43     11.88 o
   1   9   5     2147.73     2138.75     87.46 o
   2   9   5      145.13      153.32     47.21 o
   3   9   5       19.79       19.00     14.29 o
   4   9   5      274.20      228.29     33.82 o
  -4  10   5      108.48      105.81     19.32 o
  -3  10   5       36.81       40.10     12.94 o
  -2  10   5       33.93       24.64     14.26 o
  -1  10   5       63.24       56.32     17.53 o
   0  10   5        4.94        7.15     13.44 o
   1  10   5      817.73      891.32    124.18 o
   2  10   5      326.11      295.47     35.59 o
  -1  11   5     1226.51     1339.39     71.98 o
   0  11   5       19.01        9.30     24.16 o
   0 -11   6       36.59       47.05     29.12 o
  -3 -10   6      734.48      706.98     47.69 o
  -2 -10   6      358.37      305.00     30.40 o
  -1 -10   6        2.92       58.57     16.96 o
   0 -10   6       54.00       33.03     11.48 o
   1 -10   6      834.02      810.04     56.28 o
   2 -10   6      918.09      905.51     39.85 o
   3 -10   6     1313.61     1399.11     54.79 o
  -4  -9   6      228.46      268.84     30.72 o
  -3  -9   6       77.92       61.77     15.36 o
  -2  -9   6       57.65       37.77     12.48 o
  -1  -9   6       54.18      162.58     19.52 o
   0  -9   6        3.40        1.65      5.29 o
   1  -9   6      116.72      104.41     12.90 o
   2  -9   6      110.61      107.97     14.68 o
   3  -9   6      144.97      162.31     19.39 o
   4  -9   6       31.65       27.70     11.06 o
  -5  -8   6      976.23     1048.15     64.97 o
  -4  -8   6      256.29      237.68     22.26 o
  -3  -8   6      515.53      476.98     36.97 o
  -2  -8   6     1047.88     1073.11     49.29 o
  -1  -8   6     5750.37     5544.14    191.07 o
   0  -8   6       40.73       38.92      7.45 o
   1  -8   6     2627.86     2624.15     68.24 o
   2  -8   6     1899.73     1816.08     55.69 o
   3  -8   6      400.88      385.69     26.38 o
   4  -8   6      722.09      741.94     38.14 o
   5  -8   6      453.11      474.95     41.72 o
  -6  -7   6      308.85      228.51     24.55 o
  -5  -7   6      383.62      410.98     23.80 o
  -4  -7   6        2.49        5.54      5.95 o
  -3  -7   6       33.29       38.03      8.53 o
  -2  -7   6      720.72      680.59     36.85 o
  -1  -7   6       54.16       44.39      4.71 o
   0  -7   6       12.62       18.96      4.15 o
   1  -7   6      225.72      228.67     12.73 o
   2  -7   6      807.92      781.67     32.03 o
   3  -7   6      836.08      873.18     36.81 o
   4  -7   6      556.32      548.05     31.81 o
   5  -7   6        1.08        5.82      8.61 o
   6  -7   6        1.72       -0.63      9.60 o
  -6  -6   6      140.35      166.36     22.27 o
  -5  -6   6      531.18      543.52     22.76 o
  -4  -6   6      283.36      279.86     16.76 o
  -3  -6   6     4323.96     4292.61     90.21 o
  -2  -6   6     2482.61     2577.96    109.46 o
  -1  -6   6     1018.57      991.18     48.97 o
   0  -6   6       78.68       83.25      4.53 o
   1  -6   6      855.66      822.27     32.17 o
   2  -6   6       25.10       27.32      5.96 o
   3  -6   6      894.26      905.10     54.99 o
   4  -6   6      323.05      294.00     23.68 o
   5  -6   6        6.42       10.27      8.26 o
   6  -6   6     2293.66     2356.06     80.87 o
  -7  -5   6       83.08       93.72     20.36 o
  -6  -5   6      400.99      380.19     30.61 o
  -5  -5   6       16.82        9.32      7.13 o
  -4  -5   6      334.94      309.05     22.45 o
  -3  -5   6      330.53      352.66     12.32 o
  -2  -5   6     1083.64      954.37     52.49 o
  -1  -5   6       42.80       52.49     10.88 o
   0  -5   6     2307.84     2231.48     34.17 o
   1  -5   6      289.95      271.88     10.80 o
   2  -5   6      526.33      594.21     28.10 o
   3  -5   6       71.17       81.61      9.77 o
   4  -5   6       47.95       27.63      7.65 o
   5  -5   6       27.05       33.27      8.61 o
   6  -5   6       30.20       27.05      9.99 o
   7  -5   6       20.55       27.79     13.47 o
  -7  -4   6       16.21       17.66     12.35 o
  -6  -4   6       91.92      104.40     15.29 o
  -5  -4   6     1572.15     1502.46     82.41 o
  -4  -4   6     1892.45     1834.96     45.27 o
  -3  -4   6     4330.82     4427.48     70.81 o
  -2  -4   6     5032.03     4820.84    175.06 o
  -1  -4   6       92.97       77.45     11.84 o
   0  -4   6     4928.00     4783.69     66.86 o
   1  -4   6     9414.00     9803.82    134.93 o
   2  -4   6     2588.62     2474.94     39.14 o
   3  -4   6        1.81        6.68      3.25 o
   4  -4   6     2569.99     2509.42     51.74 o
   5  -4   6       12.66       21.71      5.82 o
   6  -4   6      151.90      176.17     19.11 o
   7  -4   6      622.41      626.77     41.66 o
  -7  -3   6      117.25      117.28     21.83 o
  -6  -3   6       19.34       10.23      7.14 o
  -5  -3   6        6.13       -2.22      4.94 o
  -4  -3   6      347.80      377.03     18.53 o
  -3  -3   6      280.34      821.56     40.65 o
  -2  -3   6      191.51      211.74      7.00 o
  -1  -3   6     3488.12     3417.33     60.65 o
   0  -3   6       13.78       16.25      2.83 o
   1  -3   6     1018.48     1372.59     38.78 o
   2  -3   6     1772.58     1741.12     28.62 o
   3  -3   6        1.83        2.21      2.28 o
   4  -3   6      202.32      176.15     13.41 o
   5  -3   6      297.83      336.81     18.01 o
   6  -3   6      581.35      640.36     29.28 o
   7  -3   6     2097.83     2107.87     76.65 o
  -8  -2   6      558.44      658.00     50.35 o
  -7  -2   6     4118.99     4185.38    136.34 o
  -6  -2   6        1.55        0.89      6.71 o
  -5  -2   6     4401.02     4209.32    100.80 o
  -4  -2   6     1842.35     1749.14     33.44 o
  -3  -2   6      322.80      347.64     14.22 o
  -2  -2   6      926.53      882.86     18.79 o
  -1  -2   6      334.02      285.79      7.21 o
   0  -2   6     1642.31     1753.67     28.43 o
   1  -2   6      203.02      289.88     13.73 o
   2  -2   6     1640.42     1478.36     32.56 o
   3  -2   6      630.55      678.41     19.38 o
   4  -2   6      516.50      489.46     21.53 o
   5  -2   6     1955.75     1848.17     44.68 o
   6  -2   6      218.85      261.63     20.37 o
   7  -2   6       43.49       30.29     10.37 o
  -8  -1   6       78.92      156.38     79.37 o
  -7  -1   6      205.01      214.74     28.16 o
  -6  -1   6       41.07       43.67     12.26 o
  -5  -1   6      267.64      228.80     15.67 o
  -4  -1   6      321.98      527.69     32.88 o
  -3  -1   6      470.51      494.48     10.51 o
  -2  -1   6     4947.11     4890.65     53.73 o
  -1  -1   6      142.28      152.33      4.05 o
   0  -1   6        4.83       79.05     11.84 o
   1  -1   6       31.10        5.53      2.71 o
   2  -1   6     1328.88     1296.37     26.93 o
   3  -1   6      887.68      816.91     22.30 o
   4  -1   6      957.13     1008.47     39.87 o
   5  -1   6      239.34      255.45     18.72 o
   6  -1   6      501.88      527.29     24.95 o
   7  -1   6       91.04      116.24     19.77 o
  -8   0   6      921.96     1081.01     63.02 o
  -7   0   6      162.62      162.27     36.17 o
  -6   0   6      122.84      123.82     14.23 o
  -5   0   6       29.82       17.89      5.92 o
  -4   0   6     2424.74     2496.94     62.58 o
  -3   0   6     4029.25     3961.13     57.38 o
  -2   0   6    10399.33    10275.66    121.66 o
  -1   0   6      265.32      276.62      7.92 o
   0   0   6     2510.17     2420.21     33.54 o
   1   0   6     1347.23     1271.54     27.43 o
   2   0   6     6103.64     6116.98    130.00 o
   3   0   6     8410.65     8079.02    145.96 o
   4   0   6     1476.85     1843.24    135.26 o
   5   0   6       27.47       33.47      6.92 o
   6   0   6     1670.46     1633.32     51.41 o
   7   0   6      442.01      457.36     39.61 o
  -8   1   6      124.34      119.28     25.92 o
  -7   1   6       15.57       11.46     11.29 o
  -6   1   6        5.43        7.71      6.38 o
  -5   1   6      399.03      422.90     18.75 o
  -4   1   6      345.82      403.64     41.44 o
  -3   1   6      184.61      210.70      9.60 o
  -2   1   6      626.67      610.23     14.73 o
  -1   1   6       13.79       18.93      3.39 o
   0   1   6     2056.40     2044.33     35.13 o
   1   1   6     1500.59     1570.15     33.18 o
   2   1   6    11482.61    11160.10    171.95 o
   3   1   6      147.03      138.56     12.02 o
   4   1   6     1641.20     1616.18     44.90 o
   5   1   6      605.68      517.32     25.43 o
   6   1   6       49.24       26.41      7.81 o
   7   1   6      445.64      430.66     34.73 o
  -8   2   6     2380.30     2515.72    106.27 o
  -7   2   6      148.59      115.31     19.09 o
  -6   2   6      942.19      925.35     35.04 o
  -5   2   6     1325.57     1265.05     34.63 o
  -4   2   6     3396.39     3334.77     64.07 o
  -3   2   6     2415.61     2426.09     37.30 o
  -2   2   6     4406.34     4203.67     62.88 o
  -1   2   6     1019.47     1110.11     24.45 o
   0   2   6      443.03      563.22     26.22 o
   1   2   6     2156.36     2121.91     42.51 o
   2   2   6     2358.01     2306.39     52.37 o
   4   2   6     1893.55     1764.01     48.26 o
   5   2   6     1271.97     1309.22     57.28 o
   6   2   6      462.60      512.45     34.81 o
   7   2   6       28.19       39.10     11.66 o
  -8   3   6       55.26       33.78     31.20 o
  -7   3   6      115.46       88.30     17.45 o
  -6   3   6       29.22       62.04     15.65 o
  -5   3   6       18.52       14.72      5.09 o
  -4   3   6      769.52      693.47     20.37 o
  -3   3   6       33.58       45.96      5.42 o
  -2   3   6        1.05       16.62      3.83 o
  -1   3   6     3925.88     3951.59     63.09 o
   0   3   6       58.93       65.73      7.88 o
   1   3   6     3781.78     3555.75     72.56 o
   2   3   6       32.48       38.76      6.98 o
   3   3   6     2130.01     2833.62    162.97 o
   4   3   6       57.91       91.33     28.48 o
   5   3   6        2.82        9.28      7.88 o
   6   3   6      147.03      109.82     21.81 o
   7   3   6       24.55       18.64     10.87 o
  -7   4   6      148.97      153.99     21.84 o
  -6   4   6      401.68      390.83     29.10 o
  -5   4   6     1866.42     1834.64     41.23 o
  -4   4   6     2438.72     2298.38     45.92 o
  -3   4   6      103.28      108.80      9.73 o
  -2   4   6      277.17      331.49     77.29 o
  -1   4   6     8043.63     8295.29    132.20 o
   0   4   6     4432.29     4199.76     83.82 o
   1   4   6      116.54      138.63     10.83 o
   2   4   6     1226.19     1147.04     34.56 o
   3   4   6      757.07      712.24     27.41 o
   4   4   6      142.42      124.05     13.64 o
   5   4   6      186.90      155.41     20.63 o
   6   4   6     2740.54     2721.48     87.91 o
   7   4   6       32.30       39.59     18.90 o
  -7   5   6       39.71       41.17     18.72 o
  -6   5   6        4.28      262.80     28.27 o
  -5   5   6       11.92       45.08      8.10 o
  -4   5   6      896.67      862.94     28.14 o
  -3   5   6      631.64      615.50     22.09 o
  -2   5   6     1421.72     1352.70     43.84 o
  -1   5   6      212.26      218.33     15.08 o
   0   5   6     3429.22     3353.02     72.17 o
   1   5   6       50.48       32.41      6.73 o
   2   5   6      663.38      710.24     24.17 o
   3   5   6      174.24      174.28     15.37 o
   4   5   6        9.13        0.22      7.42 o
   5   5   6       75.16       75.45     15.31 o
   6   5   6      105.43       98.45     23.31 o
  -7   6   6       34.40       35.88     19.59 o
  -6   6   6     3461.18     3235.62    122.76 o
  -5   6   6      106.33      100.02     12.52 o
  -4   6   6      651.27      603.08     24.71 o
  -3   6   6     2669.73     2503.83     55.66 o
  -2   6   6       45.20       43.22      9.19 o
  -1   6   6     2323.86     2200.49     61.58 o
   0   6   6      592.91      608.11     24.62 o
   1   6   6      901.01      899.00     31.11 o
   2   6   6      191.70      199.64     16.07 o
   3   6   6      356.60      396.88     23.75 o
   4   6   6     2128.42     2205.46    109.45 o
   5   6   6      371.87      321.50     36.23 o
   6   6   6       72.06      100.37     25.40 o
  -6   7   6      534.18      513.39     47.64 o
  -5   7   6       70.17       67.09     12.74 o
  -4   7   6      666.06      643.72     30.66 o
  -3   7   6      890.32      956.96     31.56 o
  -2   7   6      126.56      157.47     15.37 o
  -1   7   6     1377.74     1272.15     40.08 o
   0   7   6        1.51        7.39      6.93 o
   1   7   6     1094.72     1121.20     44.32 o
   2   7   6      623.49      654.27     34.12 o
   3   7   6        0.81       12.76      7.94 o
   4   7   6       14.17        4.78     11.75 o
   5   7   6       13.25        5.78     13.17 o
  -5   8   6      870.35      880.34     39.65 o
  -4   8   6      168.98      184.01     26.79 o
  -3   8   6       31.49       43.89     10.54 o
  -2   8   6     1607.01     1608.20     58.08 o
  -1   8   6     1461.73     1421.34     60.87 o
   0   8   6      205.91      150.28     26.22 o
   1   8   6       57.71       45.60     11.65 o
   2   8   6     1663.83     1646.78     74.00 o
   3   8   6       34.66       41.18     15.38 o
   4   8   6       33.60       33.09     15.49 o
  -5   9   6      315.91      296.71     31.75 o
  -4   9   6       49.01       47.10     12.51 o
  -3   9   6       18.23       41.47     11.28 o
  -2   9   6      422.75      366.49     38.10 o
  -1   9   6      741.01      774.93     48.63 o
   0   9   6       18.46       10.52     12.48 o
   1   9   6     1467.84     1763.52     79.66 o
   2   9   6       66.63       47.87     29.76 o
   3   9   6      903.78      927.45     81.45 o
  -3  10   6     1219.16     1245.08     55.95 o
  -2  10   6      691.91      646.30     49.62 o
  -1  10   6      296.63      374.04     39.15 o
   0  10   6     2182.86     2309.72     96.38 o
   1  10   6       14.98        9.85     13.32 o
   2  10   6       32.61       32.52     17.86 o
  -2 -10   7      145.19      110.42     18.88 o
  -1 -10   7       45.39       47.88     12.73 o
   0 -10   7      105.58      108.47     17.37 o
   1 -10   7       30.18       15.16      7.95 o
   2 -10   7      263.58      300.41     24.18 o
   3 -10   7        0.13       21.97     10.71 o
  -4  -9   7       69.92       69.13     18.24 o
  -3  -9   7      195.03      176.98     20.48 o
  -2  -9   7      121.34       90.89     14.40 o
  -1  -9   7     3138.17     3249.77     99.20 o
   0  -9   7      490.33      468.65     21.60 o
   1  -9   7       15.47       17.73     10.53 o
   2  -9   7      451.27      439.89     27.00 o
   3  -9   7      663.59      728.33     36.81 o
   4  -9   7       96.62      103.17     17.65 o
  -5  -8   7      503.34      492.83     29.38 o
  -4  -8   7        1.90       -7.36      9.28 o
  -3  -8   7      938.48      903.81     44.17 o
  -2  -8   7      323.50      402.62     23.04 o
  -1  -8   7      175.66      167.13     13.97 o
   0  -8   7      262.99      242.46     14.08 o
   1  -8   7      400.74      394.10     23.51 o
   2  -8   7      557.63      551.05     27.81 o
   3  -8   7     1120.15     1206.06     47.57 o
   4  -8   7       90.09      108.40     17.69 o
   5  -8   7     1358.75     1268.45     55.61 o
  -5  -7   7     1791.18     1778.35     53.45 o
  -4  -7   7       21.12       35.83     10.88 o
  -3  -7   7     1924.24     1890.10     58.50 o
  -2  -7   7      126.82      128.02     21.44 o
  -1  -7   7       68.69       49.19      9.93 o
   0  -7   7      687.91      694.64     23.69 o
   1  -7   7     2215.84     2178.49     75.95 o
   2  -7   7      350.31      361.76     38.50 o
   3  -7   7     1863.37     1880.96     59.80 o
   4  -7   7      661.93      631.61     34.88 o
   5  -7   7      251.22      285.68     27.82 o
   6  -7   7       10.56        8.01     11.70 o
  -6  -6   7      239.59      257.48     44.97 o
  -5  -6   7       27.94        8.88      7.54 o
  -4  -6   7      974.01      961.11     26.83 o
  -3  -6   7      306.95      374.76     14.71 o
  -2  -6   7        2.22       28.48     11.52 o
  -1  -6   7      941.61      940.07     60.81 o
   0  -6   7      932.17      861.19     21.53 o
   1  -6   7      273.27      277.83     14.55 o
   2  -6   7       28.62       25.84      6.82 o
   3  -6   7       65.71       56.34     10.40 o
   4  -6   7     2500.69     2471.91     75.01 o
   5  -6   7       59.78       40.22     12.10 o
   6  -6   7       43.52       39.89     14.32 o
  -6  -5   7      772.52      806.37     42.38 o
  -5  -5   7     1040.50     1012.06     39.96 o
  -4  -5   7       76.66       65.67      9.10 o
  -3  -5   7      187.94      175.92      9.69 o
  -2  -5   7      718.67      700.58     43.21 o
  -1  -5   7     1082.13     1112.83     39.98 o
   0  -5   7       21.97       24.16      3.33 o
   1  -5   7       51.28       47.89      5.84 o
   2  -5   7     1887.08     1843.65     35.68 o
   3  -5   7        3.90        4.56      4.40 o
   4  -5   7      243.41      227.69     18.66 o
   5  -5   7     1799.82     1723.14     53.47 o
   6  -5   7      270.42      295.97     29.22 o
   7  -5   7       29.20        4.53     14.90 o
  -7  -4   7        0.07       14.77     11.52 o
  -6  -4   7       68.09       67.15     12.61 o
  -5  -4   7      201.19      189.43     16.76 o
  -4  -4   7     2912.52     2861.14     59.38 o
  -3  -4   7      206.96      251.72     15.76 o
  -2  -4   7     2273.16     2340.09     62.90 o
  -1  -4   7     2118.73     2144.01    119.70 o
   0  -4   7      992.41      987.30     20.62 o
   1  -4   7      210.05      406.86     42.85 o
   2  -4   7      421.57      418.46     12.85 o
   3  -4   7     3042.35     3081.55     56.61 o
   4  -4   7      101.73      108.95      9.30 o
   5  -4   7       17.96      121.59     16.97 o
   6  -4   7      724.00      761.82     51.14 o
   7  -4   7      175.05      150.85     24.18 o
  -7  -3   7     3053.94     3144.58    110.49 o
  -6  -3   7      279.09      261.24     22.33 o
  -5  -3   7      337.11      316.66     21.08 o
  -4  -3   7     2221.48     2138.02     48.06 o
  -3  -3   7     7612.93     7565.92    116.02 o
  -2  -3   7       41.19       62.52      4.44 o
  -1  -3   7      845.85      781.55     14.99 o
   0  -3   7     2067.87     2097.63     46.29 o
   1  -3   7      322.26      315.00     10.53 o
   2  -3   7     1535.37     1500.83     34.28 o
   3  -3   7     6547.07     6187.09     94.35 o
   4  -3   7      271.46      244.75     12.75 o
   5  -3   7     1975.51     1866.36     46.32 o
   6  -3   7      744.67      721.92     40.13 o
   7  -3   7      690.87      773.66     91.10 o
  -7  -2   7       17.10       36.33     14.67 o
  -6  -2   7       36.46       20.05     10.01 o
  -5  -2   7     1284.83     1289.67     44.01 o
  -4  -2   7      334.44      424.74     20.09 o
  -3  -2   7     6539.38     6411.28     99.06 o
  -2  -2   7        0.33        2.02      1.78 o
  -1  -2   7       11.66       10.73      2.81 o
   0  -2   7       35.33       44.37      3.99 o
   1  -2   7       55.47       53.26      3.88 o
   2  -2   7      520.96      508.71     18.42 o
   3  -2   7     1805.79     1860.50     38.00 o
   4  -2   7      217.86      227.65     16.62 o
   5  -2   7      220.25      399.45     64.76 o
   6  -2   7       83.18       80.07     12.73 o
   7  -2   7       23.92       16.91     11.95 o
  -8  -1   7      253.60      300.90     37.22 o
  -7  -1   7       57.09       68.51     18.45 o
  -6  -1   7     1093.76     1036.94     43.68 o
  -5  -1   7     1482.73     1383.55     39.39 o
  -4  -1   7       79.51      208.24     25.05 o
  -3  -1   7      516.65      477.09     11.62 o
  -2  -1   7     5376.77     5182.06     64.71 o
  -1  -1   7     1736.54     1636.83     21.53 o
   0  -1   7      897.41      945.56     15.57 o
   1  -1   7    11331.06    11527.29    174.59 o
   2  -1   7      115.79      134.69      8.72 o
   3  -1   7       37.21       44.09      5.88 o
   4  -1   7       13.45       29.10      5.98 o
   5  -1   7       57.33       61.50     10.63 o
   6  -1   7        1.94        4.25      8.12 o
   7  -1   7        2.92        1.94     10.72 o
  -8   0   7       85.64      106.36     39.85 o
  -7   0   7        9.70        2.57     10.61 o
  -6   0   7     2294.69     2257.11     90.26 o
  -5   0   7      676.32      617.44     24.99 o
  -4   0   7     3669.05     3573.88     59.70 o
  -3   0   7      575.17      528.58     16.31 o
  -2   0   7     3534.51     3528.51     51.13 o
  -1   0   7        5.86        7.97      1.86 o
   0   0   7      293.00      340.71     10.61 o
   1   0   7      264.28      277.76     11.70 o
   2   0   7      364.46      386.95     15.02 o
   3   0   7      218.42      216.10     14.75 o
   4   0   7      679.55      662.38     26.70 o
   5   0   7      106.58       82.99     10.40 o
   6   0   7       37.54       46.80     13.12 o
   7   0   7       15.80        6.39     15.29 o
  -8   1   7      396.69      378.98     52.49 o
  -7   1   7     1760.72     1701.83     77.95 o
  -6   1   7       97.59       84.88     12.21 o
  -5   1   7      171.52      195.59     15.84 o
  -4   1   7     1554.75     1604.47     48.76 o
  -3   1   7     1173.04     1237.44     25.16 o
  -2   1   7      240.90      268.52     12.90 o
  -1   1   7    10570.38    11014.20    140.39 o
   0   1   7      417.42      488.69     12.79 o
   1   1   7      977.17      929.08     24.19 o
   2   1   7     7265.77     6789.07    111.74 o
   3   1   7     6739.50     6256.15    119.87 o
   4   1   7     1313.53     1245.09     39.01 o
   5   1   7      404.72      409.85     24.28 o
   6   1   7     5403.13     5522.76    107.25 o
   7   1   7        4.16       -5.21     13.35 o
  -8   2   7      143.92      120.23     26.33 o
  -7   2   7     1387.60     1346.09     96.97 o
  -6   2   7       15.26       15.44      7.37 o
  -5   2   7      414.87      586.83     26.42 o
  -4   2   7       63.44       67.66      8.23 o
  -3   2   7     1133.71     1137.35     23.00 o
  -2   2   7     5199.13     5250.33     74.53 o
  -1   2   7       18.13       20.53      3.76 o
   0   2   7      127.17      120.62      8.27 o
   1   2   7       79.58       88.78      9.65 o
   2   2   7       39.55       30.15      6.26 o
   3   2   7     1073.93      989.63     32.55 o
   4   2   7      181.76      316.86     31.69 o
   5   2   7        7.97        9.96      7.24 o
   6   2   7      303.95      333.78     30.09 o
   7   2   7      152.95      149.26     20.24 o
  -7   3   7      160.59      148.89     36.75 o
  -6   3   7     1849.79     1902.62     55.92 o
  -5   3   7     1083.21     1012.10     31.87 o
  -4   3   7        4.45        4.81      3.50 o
  -3   3   7     5472.03     5070.60     80.22 o
  -2   3   7      174.31      196.17     14.11 o
  -1   3   7      157.90      149.11     10.43 o
   0   3   7     2418.59     2357.03     53.49 o
   1   3   7     2777.29     2704.12     67.81 o
   2   3   7       45.14       45.99      7.75 o
   3   3   7        1.55        0.98      4.34 o
   4   3   7     2853.23     2790.26     68.61 o
   5   3   7      824.95      843.14     41.27 o
   6   3   7      454.12      447.50     34.67 o
   7   3   7       27.52       25.61     11.17 o
  -7   4   7        0.22        6.49     10.81 o
  -6   4   7      202.73      233.56     20.77 o
  -5   4   7      277.77      276.95     15.35 o
  -4   4   7        0.32        5.96      3.91 o
  -3   4   7     2868.46     2706.68     55.39 o
  -2   4   7        9.39       18.46      5.18 o
  -1   4   7     2459.34     2313.76     54.62 o
   0   4   7       44.58       36.00      6.79 o
   1   4   7       65.05       64.53      8.14 o
   2   4   7     1632.30     1439.57     41.18 o
   3   4   7       21.44       20.06      6.53 o
   4   4   7      402.23      418.24     24.18 o
   5   4   7      386.86      366.55     29.98 o
   6   4   7      220.03      191.62     33.06 o
  -7   5   7       74.34       81.11     23.69 o
  -6   5   7       65.77       94.19     17.11 o
  -5   5   7     1438.50     1495.81     37.87 o
  -4   5   7       25.96       32.40      7.13 o
  -3   5   7      300.58      289.56     16.01 o
  -2   5   7      519.99      657.56     30.90 o
  -1   5   7       93.83       72.70     11.59 o
   0   5   7       64.11       74.27     11.83 o
   1   5   7        1.70        2.16      4.34 o
   2   5   7     4170.06     4034.06     78.26 o
   3   5   7      247.34      247.08     18.79 o
   4   5   7     6057.81     5929.67    144.74 o
   5   5   7     1437.25     1439.68     58.26 o
   6   5   7      520.57      567.80    107.06 o
  -6   6   7      142.38      407.73     52.49 o
  -5   6   7      191.74      172.25     18.66 o
  -4   6   7     1622.75     1537.54     42.15 o
  -3   6   7        4.90        2.92      4.69 o
  -2   6   7      138.04      148.90     15.14 o
  -1   6   7      121.34      124.80     13.53 o
   0   6   7        0.14        4.27      4.93 o
   1   6   7        0.66       12.25      5.80 o
   2   6   7        3.78       70.37     14.42 o
   3   6   7       93.63       96.82     13.64 o
   4   6   7        1.03       -6.04      7.05 o
   5   6   7       99.66      126.48     25.80 o
  -6   7   7        1.90        6.24     14.94 o
  -5   7   7        9.46        5.44     10.39 o
  -4   7   7     1405.38     1367.89     46.11 o
  -3   7   7     2232.13     2223.64     60.90 o
  -2   7   7     1059.06     1013.54     37.01 o
  -1   7   7      336.47      343.58     21.68 o
   0   7   7     2904.16     2864.29     82.44 o
   1   7   7      303.76      342.95     26.90 o
   2   7   7     1650.71     1513.23     56.13 o
   3   7   7        6.93        3.40     10.46 o
   4   7   7      349.48      350.25     37.82 o
   5   7   7      228.15      278.25     37.69 o
  -5   8   7     1912.89     1947.05     79.64 o
  -4   8   7        4.24       -3.06      7.33 o
  -3   8   7     1126.54     1167.57     42.97 o
  -2   8   7        1.56       12.53     10.85 o
  -1   8   7       25.80       21.96     10.42 o
   0   8   7        0.26        0.54      7.24 o
   1   8   7      835.10      838.29     72.82 o
   2   8   7       10.04      152.02     32.96 o
   3   8   7      109.01       72.78     28.16 o
   4   8   7        6.48        8.21     14.13 o
  -4   9   7       29.28       26.43     10.96 o
  -3   9   7      343.17      463.72     29.75 o
  -2   9   7     1593.20     1687.69     64.15 o
  -1   9   7      175.55      204.14     23.80 o
   0   9   7     1188.13     1166.08    118.74 o
   1   9   7      331.22      413.50     40.70 o
   2   9   7      501.50      545.36     46.72 o
   3   9   7      175.19      127.73     26.99 o
  -3  10   7      465.35      456.38     36.36 o
  -2  10   7       21.33       10.50     14.06 o
  -1  10   7      112.11      118.32     24.88 o
   0  10   7       82.61      156.98     29.60 o
   1  10   7        3.46        1.06     13.72 o
  -2 -10   8      546.67      517.80     29.80 o
  -1 -10   8       12.47        4.33      8.90 o
   0 -10   8     2788.00     2823.89     95.39 o
   1 -10   8     1563.98     1616.45     67.83 o
   2 -10   8      818.77      810.80     38.07 o
  -3  -9   8      617.74      608.41     33.92 o
  -1  -9   8      335.66      334.12     21.78 o
   0  -9   8       75.70      111.44     15.75 o
   1  -9   8        0.33        6.36      7.03 o
   2  -9   8       41.72       28.92      9.81 o
   3  -9   8        0.45       -0.28      8.28 o
   4  -9   8        1.96        0.71      9.45 o
  -4  -8   8      696.99      636.89     39.05 o
  -1  -8   8       10.18       29.33     12.80 o
   0  -8   8       57.15       72.33      8.83 o
   1  -8   8      218.10      211.47     26.16 o
   2  -8   8      848.22      832.98     35.04 o
   3  -8   8       39.06       28.67     11.87 o
   4  -8   8      737.42      723.23     39.47 o
   5  -8   8     1627.89     1617.85     64.86 o
  -5  -7   8      416.89      475.35     79.69 o
  -4  -7   8        0.39        1.00      5.37 o
  -3  -7   8      163.09      147.22     26.24 o
  -1  -7   8      264.50      278.12     40.01 o
   0  -7   8      285.09      262.23     13.07 o
   1  -7   8      902.79      882.17     31.55 o
   2  -7   8       25.00       26.72      8.16 o
   3  -7   8      245.07      232.90     20.74 o
   4  -7   8       53.94       45.06     12.11 o
   5  -7   8       65.82       41.76     13.51 o
  -6  -6   8        7.04        5.04     10.12 o
  -5  -6   8      168.13      153.28     14.98 o
  -4  -6   8      593.20      604.02     23.45 o
  -3  -6   8      496.34      497.93     17.94 o
  -2  -6   8     1028.70      966.86     53.77 o
  -1  -6   8     2000.26     2050.40    119.54 o
   0  -6   8     2111.71     2124.16     43.83 o
   1  -6   8      558.52      547.29     17.22 o
   2  -6   8     2078.55     2255.53     62.58 o
   3  -6   8     5291.44     5050.46    121.19 o
   4  -6   8      734.68      711.50     36.28 o
   5  -6   8      451.96      465.50     33.31 o
   6  -6   8      248.96      348.12     33.17 o
  -6  -5   8      268.55      295.92     39.69 o
  -5  -5   8      162.21      141.83     15.03 o
  -4  -5   8      107.02       84.78     10.15 o
  -3  -5   8       58.65       61.62      6.57 o
  -1  -5   8       40.41       22.79      6.39 o
   0  -5   8     2170.45     2134.52     38.87 o
   1  -5   8        8.27        6.14      3.49 o
   2  -5   8        1.21       26.10     12.18 o
   3  -5   8      260.06      248.57     20.08 o
   4  -5   8      490.55      498.33     30.52 o
   5  -5   8      177.52      149.36     19.97 o
   6  -5   8      206.23      234.16     27.14 o
  -7  -4   8       20.21       16.29     12.71 o
  -6  -4   8     2014.66     1865.18     71.28 o
  -5  -4   8      234.40      212.67     19.20 o
  -4  -4   8      418.36      399.35     24.35 o
  -3  -4   8       20.31       15.06      5.54 o
  -2  -4   8      658.56      649.54     15.31 o
  -1  -4   8      514.89      496.35     11.30 o
   0  -4   8        1.55        6.06      2.75 o
   1  -4   8     1820.31     1835.49     37.50 o
   2  -4   8     5136.60     5170.64     88.65 o
   3  -4   8       25.60       24.12      6.40 o
   4  -4   8      301.09      294.89     20.20 o
   5  -4   8     2281.89     2253.96     63.42 o
   6  -4   8       50.24       48.57     15.07 o
   7  -4   8     1103.93     1170.56    149.94 o
  -7  -3   8        5.80        5.01     11.52 o
  -6  -3   8      267.98      279.51     27.11 o
  -5  -3   8       54.66       70.07     11.20 o
  -4  -3   8      539.05      616.81     75.08 o
  -3  -3   8       12.78       11.81      3.91 o
  -2  -3   8      166.16      157.19      6.81 o
  -1  -3   8      513.39      462.60     11.56 o
   0  -3   8      106.85      138.57      6.74 o
   1  -3   8       79.03      118.49     11.41 o
   2  -3   8      201.35      208.69      8.05 o
   3  -3   8      483.56      481.79     16.96 o
   4  -3   8      456.68      500.12     29.37 o
   5  -3   8      557.51      716.42     49.22 o
   6  -3   8      100.04      120.37     18.48 o
   7  -3   8      212.42      234.59     28.04 o
  -7  -2   8      437.37      531.45     41.51 o
  -6  -2   8      162.08      184.45     19.56 o
  -5  -2   8      362.86      354.88     27.37 o
  -4  -2   8     3219.65     3181.41    120.96 o
  -3  -2   8      179.38      216.91      8.80 o
  -2  -2   8      541.31      504.59     12.17 o
  -1  -2   8     9776.02     9292.32    110.53 o
   0  -2   8      290.62      273.70      8.60 o
   1  -2   8     6537.93     7112.38     93.63 o
   2  -2   8     4960.01     4757.51     74.87 o
   3  -2   8     4193.70     3995.97     68.29 o
   4  -2   8       76.32       83.74     13.67 o
   5  -2   8     1087.73     1002.77     66.67 o
   6  -2   8      133.06      124.06     19.45 o
   7  -2   8      538.13      556.91     53.17 o
  -7  -1   8      848.58      839.74    167.22 o
  -6  -1   8      493.92      461.48     29.06 o
  -5  -1   8      411.08      412.97     24.50 o
  -4  -1   8        3.87      115.38     12.53 o
  -3  -1   8       36.52       27.08     16.00 o
  -2  -1   8     2248.74     2238.35     32.33 o
  -1  -1   8       71.13       81.19      4.15 o
   0  -1   8       12.53        7.95      2.20 o
   1  -1   8        0.66       -1.36      2.24 o
   2  -1   8       92.41       96.75      8.59 o
   3  -1   8      823.30      858.38     23.43 o
   4  -1   8     1795.99     1647.37     41.07 o
   5  -1   8        9.68       16.76      7.18 o
   6  -1   8      948.49      909.67     45.08 o
   7  -1   8      247.10      206.36     38.41 o
  -7   0   8      724.14      664.93     47.40 o
  -6   0   8     2288.27     2332.70     71.72 o
  -5   0   8      694.01      609.41     25.06 o
  -4   0   8      210.42      236.88     14.75 o
  -3   0   8     9392.34     9074.96    129.01 o
  -2   0   8     1079.53     1019.51     20.87 o
  -1   0   8     2342.38     2361.03     36.51 o
   0   0   8       51.16       67.49      6.09 o
   1   0   8     2181.81     2212.27     44.02 o
   2   0   8     1420.14     1355.12     32.89 o
   3   0   8     2125.59     1975.70     50.10 o
   4   0   8        8.68      113.48     23.51 o
   5   0   8       80.39       79.81     11.05 o
   6   0   8     1682.48     1615.96     63.38 o
   7   0   8     2057.83     1941.87    132.18 o
  -7   1   8        1.45       -1.83     10.59 o
  -6   1   8      111.11      137.43     17.80 o
  -5   1   8        7.94       13.05      6.35 o
  -4   1   8      317.93      270.52     16.23 o
  -3   1   8      134.89      121.09      9.83 o
  -2   1   8      107.09      113.13      7.35 o
  -1   1   8       35.92       38.85      4.39 o
   0   1   8       10.51       11.67      3.21 o
   1   1   8      348.54      339.08     14.57 o
   2   1   8      519.23      503.60     20.70 o
   3   1   8      270.13      265.81     17.37 o
   4   1   8      294.67      345.10     27.35 o
   5   1   8      456.30      503.88     27.74 o
   6   1   8      332.45      391.64     27.53 o
   7   1   8       71.76       72.33     23.54 o
  -7   2   8      270.80      241.30     32.75 o
  -6   2   8       23.09       29.46      9.11 o
  -5   2   8     2150.32     2146.53     56.76 o
  -4   2   8      422.06      366.54     17.80 o
  -3   2   8     1726.53     1618.24     34.52 o
  -2   2   8     7003.84     6875.19    102.90 o
  -1   2   8     8049.65     8263.70    119.82 o
   0   2   8       72.82       53.09      5.63 o
   1   2   8     4398.42     3987.52     84.86 o
   2   2   8     5557.71     5280.83    104.26 o
   4   2   8     3313.98     3203.85     76.26 o
   5   2   8     1621.25     1647.60     51.56 o
   6   2   8       31.97       20.50     11.97 o
   7   2   8       28.05       42.60     21.92 o
  -7   3   8      725.18      746.98    125.78 o
  -6   3   8      192.85      190.81     22.22 o
  -5   3   8       27.96      193.42     22.91 o
  -4   3   8       53.92       33.38      5.76 o
  -3   3   8      927.05      907.42     23.07 o
  -2   3   8        0.03        4.27      3.57 o
  -1   3   8      591.85      538.88     21.42 o
   0   3   8       41.91       41.30      7.22 o
   1   3   8     1650.19     1737.17     45.31 o
   2   3   8       24.27       16.29      5.78 o
   3   3   8     2461.12     2325.48     63.10 o
   4   3   8       50.78       35.31      8.99 o
   5   3   8       87.49       74.92     15.09 o
   6   3   8      689.92      761.10     45.24 o
  -7   4   8     3990.43     3994.87    116.53 o
  -6   4   8       48.69       97.40     17.39 o
  -5   4   8     2023.13     1952.20     56.15 o
  -4   4   8      913.81      911.05     25.59 o
  -3   4   8     1018.34     1040.37     29.21 o
  -2   4   8     4178.54     4326.71     90.40 o
  -1   4   8      672.79      784.26     33.22 o
   0   4   8     1361.47     1310.55     38.37 o
   1   4   8      497.64      468.77     20.22 o
   2   4   8      457.11      423.35     22.38 o
   3   4   8      570.66      562.30     26.49 o
   4   4   8       15.40        9.48      6.87 o
   5   4   8      107.10       94.08     17.96 o
   6   4   8      611.23      655.85     43.30 o
  -7   5   8      187.94      168.94     25.06 o
  -6   5   8       99.17      117.14     19.88 o
  -5   5   8      352.96      378.30     24.99 o
  -4   5   8       22.05       28.08      8.52 o
  -3   5   8      208.68      221.07     14.71 o
  -2   5   8      340.29      360.60     21.07 o
  -1   5   8        0.16        0.50      4.45 o
   0   5   8       10.89       22.54      6.68 o
   1   5   8      796.89      704.52     27.98 o
   2   5   8     1218.19     1517.27     48.75 o
   3   5   8      285.49      305.39     21.53 o
   4   5   8       64.02       40.35     11.31 o
   5   5   8      140.43      179.59     23.66 o
   6   5   8      354.18      339.94     41.07 o
  -6   6   8       13.78        4.17     13.89 o
  -5   6   8      162.72      144.96     36.59 o
  -4   6   8      369.27      371.23     20.63 o
  -3   6   8     1905.27     1967.80     48.79 o
  -2   6   8     3014.09     3131.93     75.16 o
  -1   6   8       85.52       89.18     11.99 o
   0   6   8     4321.78     4280.17     93.33 o
   1   6   8     2844.87     2653.90     78.02 o
   2   6   8      375.31      321.13     26.27 o
   3   6   8      739.84      798.21     34.75 o
   4   6   8     1373.24     1275.59     47.24 o
   5   6   8       72.07       83.57     25.76 o
  -6   7   8       25.97       33.51     19.88 o
  -5   7   8      122.48      127.20     26.88 o
  -4   7   8      693.40      689.95     32.41 o
  -3   7   8       34.50       36.75      9.60 o
  -2   7   8        7.43        5.78      8.01 o
  -1   7   8      208.09      258.27     24.24 o
   0   7   8       12.88       10.34      7.94 o
   1   7   8        0.01        5.44      7.61 o
   2   7   8      839.99      979.42     44.90 o
   3   7   8        0.12       -8.09      8.09 o
   4   7   8      735.08      726.77     73.29 o
   5   7   8     1047.57     1081.43     96.01 o
  -5   8   8     1140.20     1104.90     67.61 o
  -4   8   8     1850.15     1787.86     68.61 o
  -3   8   8       35.27       43.48     11.26 o
  -2   8   8     1127.43     1209.84     70.85 o
  -1   8   8        2.85        4.41      8.79 o
   0   8   8      108.74      105.64     17.52 o
   1   8   8      113.15       94.36     17.27 o
   2   8   8      954.77     1049.25    100.01 o
   3   8   8        2.71        4.22     13.00 o
   4   8   8       55.73       39.44     45.45 o
  -4   9   8       64.33       69.54     18.11 o
  -3   9   8        1.09        4.80      8.61 o
  -2   9   8      283.24      252.34     28.25 o
  -1   9   8      266.18      260.55     27.39 o
   0   9   8      527.23      631.28     49.28 o
   1   9   8      620.11      769.05     76.33 o
   2   9   8       35.22       24.83     14.72 o
   3   9   8     1044.35     1060.95     91.85 o
  -2  10   8      183.03      178.42     31.99 o
  -1  10   8      261.50      222.22     33.45 o
   0  10   8     1997.25     2141.13     96.95 o
   0 -10   9        6.56       21.36     15.52 o
   1 -10   9      504.34      504.90     48.33 o
  -2  -9   9      350.93      378.61     54.41 o
  -1  -9   9      833.47      817.48     35.01 o
   0  -9   9     3890.88     3903.29    116.82 o
   1  -9   9       41.81       34.97      9.75 o
   2  -9   9      535.92      555.53     58.07 o
   3  -9   9       89.46      165.18     19.74 o
  -4  -8   9      113.96       81.29     14.72 o
  -2  -8   9       81.11      157.78     34.56 o
  -1  -8   9        6.72       32.00     18.56 o
   0  -8   9      353.27      388.44     24.28 o
   1  -8   9       85.87       75.74     11.08 o
   2  -8   9       34.96       26.82      9.21 o
   3  -8   9     1746.53     1695.86     58.96 o
   4  -8   9       44.94       28.80     11.99 o
  -5  -7   9      139.50      157.78     23.68 o
  -4  -7   9      123.34      117.46     16.64 o
  -2  -7   9     1399.19     1498.77     90.89 o
  -1  -7   9      251.46      228.51     37.45 o
   0  -7   9      852.04      833.66     27.68 o
   1  -7   9      536.73      511.11     23.92 o
   2  -7   9       47.59       57.72     18.13 o
   3  -7   9     2067.70     2195.76     68.27 o
   4  -7   9      622.77      647.91     37.20 o
   5  -7   9      113.93      130.64     20.65 o
  -5  -6   9        5.98        8.28      8.93 o
  -4  -6   9       10.39        7.72      7.12 o
  -3  -6   9      294.11      268.22     12.25 o
  -2  -6   9        6.25       35.53      9.68 o
  -1  -6   9       45.93       24.79      4.12 o
   0  -6   9      380.25      351.46     13.85 o
   1  -6   9      645.58      623.46     25.66 o
   2  -6   9     2429.27     2613.48     71.12 o
   3  -6   9        1.64        4.86      8.99 o
   4  -6   9      437.64      409.26     29.37 o
   5  -6   9      788.98      874.95     45.09 o
  -6  -5   9     1095.74     1271.78     61.77 o
  -5  -5   9      497.19      500.39     25.04 o
  -4  -5   9     5596.40     5576.19    119.10 o
  -3  -5   9       56.37       68.33      7.33 o
  -2  -5   9     4038.02     4047.98     73.95 o
  -1  -5   9      466.36      473.98     14.10 o
   0  -5   9       26.13       15.09      4.13 o
   1  -5   9      325.08      329.87     17.69 o
   2  -5   9     1974.99     2007.95     58.16 o
   3  -5   9      192.00      189.19     18.69 o
   4  -5   9      337.60      297.38     25.23 o
   5  -5   9      110.07      101.46     17.54 o
   6  -5   9      518.93      559.66     49.36 o
  -6  -4   9      182.78      167.67     22.06 o
  -5  -4   9      132.71       87.72     20.60 o
  -4  -4   9       14.83       11.17      5.93 o
  -3  -4   9      182.13      220.67     10.00 o
  -2  -4   9      246.37      279.05     12.32 o
  -1  -4   9     1771.99     1604.22     27.92 o
   0  -4   9      734.18      685.14     18.27 o
   1  -4   9      384.05      508.44     31.10 o
   2  -4   9        0.25        6.89      4.50 o
   3  -4   9        0.89       -0.14      4.82 o
   4  -4   9      250.45      241.11     18.94 o
   5  -4   9      148.61      131.00     19.59 o
   6  -4   9      988.58      915.07     56.19 o
  -7  -3   9       11.48       15.61     12.31 o
  -6  -3   9      808.01      788.98     43.23 o
  -5  -3   9      513.19      533.41     26.91 o
  -4  -3   9       54.21       52.55      9.52 o
  -3  -3   9      503.61      698.86     35.02 o
  -2  -3   9     1306.34     1244.37     23.98 o
  -1  -3   9      766.14      786.91     16.17 o
   0  -3   9     3051.18     3144.20     50.05 o
   1  -3   9     3374.16     3383.27     50.22 o
   2  -3   9      212.12      216.13      9.16 o
   3  -3   9     1365.07     1309.86     39.54 o
   4  -3   9     1228.05     1159.66     40.00 o
   5  -3   9      211.85      255.10     24.14 o
   6  -3   9      763.25      761.21     42.36 o
  -7  -2   9      244.89      247.94     30.12 o
  -6  -2   9        7.11        7.60      8.22 o
  -5  -2   9       77.70       57.83     11.10 o
  -3  -2   9     2609.75     2518.20     53.70 o
  -2  -2   9        1.94        4.14      2.40 o
  -1  -2   9     2572.42     2522.50     33.75 o
   0  -2   9        0.60       18.17     11.68 o
   1  -2   9       66.12       92.06      5.96 o
   2  -2   9       69.36       78.31      7.59 o
   3  -2   9      639.14      597.76     21.68 o
   4  -2   9        2.28        8.42      6.15 o
   5  -2   9     1053.10     1193.25     58.43 o
   6  -2   9        4.64        8.91      9.92 o
   7  -2   9     1127.48     1145.69     71.15 o
  -7  -1   9      127.84      142.90     24.98 o
  -6  -1   9     1593.89     1552.95     55.45 o
  -5  -1   9     2147.74     2137.99     63.20 o
  -4  -1   9     1103.16     1063.65     37.55 o
  -3  -1   9     2517.72     2517.02     48.49 o
  -2  -1   9     7265.24     6955.47     93.30 o
  -1  -1   9     1348.18     1261.97     21.68 o
   0  -1   9        8.19        8.10      2.77 o
   1  -1   9     1745.36     1767.11     33.36 o
   2  -1   9      913.45      869.01     24.98 o
   3  -1   9        1.84        4.56      3.99 o
   4  -1   9     2971.41     2824.42     60.31 o
   5  -1   9      503.57      552.02     34.23 o
   6  -1   9      151.74      158.40     22.41 o
   7  -1   9     2461.14     2641.55    173.14 o
  -7   0   9       32.14       34.41     15.15 o
  -6   0   9       33.75       21.53      9.27 o
  -5   0   9        0.10       -2.25      5.10 o
  -4   0   9     1389.32     1383.82     38.86 o
  -3   0   9      416.75      400.55     14.10 o
  -2   0   9     2139.58     2077.43     35.27 o
  -1   0   9      356.48      348.91     10.59 o
   0   0   9       66.21      111.75      8.55 o
   1   0   9       29.76       30.07      5.19 o
   2   0   9     3946.83     3732.41     70.01 o
   3   0   9        0.96        3.50      4.31 o
   4   0   9     2574.75     2434.93     62.41 o
   5   0   9       77.01       74.03     15.12 o
   6   0   9      223.31      268.92     32.31 o
   7   0   9       54.16       61.07     23.52 o
  -7   1   9     1038.07     1177.83     94.89 o
  -6   1   9       69.73       58.31     13.04 o
  -5   1   9      336.52      330.94     20.73 o
  -4   1   9      101.67      169.81     15.84 o
  -3   1   9      177.53      178.63     12.05 o
  -2   1   9       20.30       14.10      4.29 o
  -1   1   9     2120.51     2043.42     34.72 o
   0   1   9       33.70       42.85      5.19 o
   1   1   9        3.49        6.34      3.66 o
   2   1   9     6161.00     5663.95    110.52 o
   3   1   9      351.26      316.05     19.34 o
   4   1   9      834.97      821.54     32.45 o
   5   1   9     1447.25     1512.61     49.29 o
   6   1   9      244.20      261.30     36.59 o
   7   1   9        7.19       14.47     17.83 o
  -7   2   9       30.26       16.24     14.03 o
  -6   2   9      244.19      231.91     29.23 o
  -5   2   9       55.86      164.42     16.50 o
  -4   2   9      254.29      268.57     18.08 o
  -3   2   9     1166.01     1102.10     27.74 o
  -2   2   9      336.15      343.03     12.08 o
  -1   2   9      426.85      389.86     14.78 o
   0   2   9     1275.93     1290.42     29.57 o
   1   2   9     2778.13     2639.87     62.50 o
   2   2   9      287.85      306.61     18.67 o
   3   2   9     1799.72     1603.38     46.70 o
   4   2   9      523.90      767.31     69.43 o
   5   2   9      438.91      461.67     28.01 o
   6   2   9       26.79       13.24     17.28 o
  -7   3   9      714.83      741.72     77.13 o
  -6   3   9     1292.51     1265.58     53.02 o
  -5   3   9     1700.48     1651.36     50.11 o
  -4   3   9       32.89       25.46      6.73 o
  -3   3   9     3346.83     3253.02     62.26 o
  -2   3   9      513.37      542.51     22.84 o
  -1   3   9      992.15     1217.62     43.01 o
   0   3   9     3746.96     3660.42     78.35 o
   1   3   9     1504.61     1531.42     38.88 o
   2   3   9      747.77      689.50     30.68 o
   3   3   9     2937.36     2922.46     71.25 o
   4   3   9      336.91      356.40     33.50 o
   5   3   9     1363.90     1431.46     83.23 o
   6   3   9       22.28       14.58     12.59 o
  -7   4   9       63.79       30.54     17.58 o
  -6   4   9      203.00      170.76     22.58 o
  -5   4   9       76.79      206.86     34.40 o
  -4   4   9      256.16      235.34     19.00 o
  -3   4   9     2071.90     1994.70     45.45 o
  -2   4   9        2.68       10.42      5.18 o
  -1   4   9     1400.71     1442.43     42.05 o
   0   4   9      130.13      103.20     11.94 o
   1   4   9     2322.65     2280.50     55.16 o
   2   4   9       61.64       91.56     11.35 o
   3   4   9      684.43      724.05     32.29 o
   4   4   9      447.56      394.44     30.60 o
   5   4   9      117.95       91.50     18.27 o
   6   4   9      163.80      175.62     25.98 o
  -6   5   9      328.67      348.42     31.35 o
  -5   5   9      731.22      696.45     39.11 o
  -4   5   9      805.18      826.59     38.53 o
  -3   5   9        3.82        3.35      4.64 o
  -2   5   9     1780.91     1882.83     52.59 o
  -1   5   9      850.41      920.53     33.32 o
   0   5   9       59.57       40.59      8.69 o
   1   5   9     1678.90     1534.04     46.16 o
   2   5   9     1134.39     1167.90     37.92 o
   3   5   9      301.69      271.15     25.66 o
   4   5   9       83.69       94.81     17.98 o
   5   5   9      739.66      639.38     43.81 o
  -6   6   9     1242.38     1253.98     72.34 o
  -5   6   9       46.35       39.14     13.58 o
  -4   6   9     1047.36     1023.61     44.95 o
  -3   6   9        1.97       -1.40      5.16 o
  -2   6   9     2513.84     2677.39     68.77 o
  -1   6   9      205.18      203.68     18.03 o
   0   6   9     1334.45     1332.77     43.50 o
   1   6   9      199.47      203.27     18.27 o
   2   6   9       31.19       20.63     10.29 o
   3   6   9      370.60      399.37     27.13 o
   4   6   9      228.86      180.62     20.89 o
   5   6   9      510.10      564.44     50.92 o
  -5   7   9      144.06      122.94     59.69 o
  -4   7   9      964.57      971.62     58.30 o
  -3   7   9     1639.09     1718.40     58.34 o
  -2   7   9      135.13      120.05     19.13 o
  -1   7   9     1777.12     1770.09     62.93 o
   0   7   9      452.23      467.66     39.02 o
   1   7   9      434.14      445.51     48.35 o
   2   7   9        1.53       25.36     11.92 o
   3   7   9     5522.98     5386.06    141.00 o
   4   7   9      236.90      209.63     33.04 o
  -4   8   9        8.27        2.20     12.98 o
  -3   8   9      701.20      801.26     36.97 o
  -2   8   9       13.61       19.88     11.44 o
  -1   8   9      375.19      404.13     31.56 o
   0   8   9      101.49       87.09     17.08 o
   1   8   9      563.36      629.63     62.74 o
   2   8   9        1.89      113.99     31.14 o
   3   8   9       19.57        5.99     13.81 o
  -3   9   9      568.43      585.43     69.39 o
  -2   9   9      769.76      723.73     44.54 o
  -1   9   9       81.11       45.65     15.25 o
   0   9   9        6.88        5.34     12.67 o
   1   9   9     2598.96     3060.14    120.88 o
   2   9   9        7.50       14.70     15.73 o
  -2  -9  10       85.21       59.85     26.56 o
  -1  -9  10     1409.91     1585.30     92.33 o
   0  -9  10      302.76      273.02     22.59 o
   1  -9  10       74.86       79.56     16.38 o
   2  -9  10     1326.20     1353.25     49.62 o
  -2  -8  10     1936.85     1948.11    114.58 o
  -1  -8  10      581.29      526.18     69.93 o
   0  -8  10       19.02       24.05     11.36 o
   1  -8  10     1090.71     1083.24     38.54 o
   2  -8  10     1563.93     1568.79     53.16 o
   3  -8  10       46.73       35.54     11.21 o
   4  -8  10      279.54      315.52     28.78 o
  -4  -7  10      429.75      434.94     29.12 o
  -3  -7  10      169.43      184.99     33.60 o
  -2  -7  10      247.63      251.24     37.77 o
  -1  -7  10     1680.51     1684.34     54.46 o
   0  -7  10       26.81       13.80      8.16 o
   1  -7  10     1920.20     1903.01     54.64 o
   2  -7  10      112.96       79.43     12.90 o
   3  -7  10        1.07        5.87      7.99 o
   4  -7  10        5.15        3.02      8.85 o
  -5  -6  10        1.30        5.76     10.88 o
  -4  -6  10      814.31      755.31     41.93 o
  -3  -6  10      836.66      855.53     32.99 o
  -2  -6  10        2.94        4.77      5.81 o
  -1  -6  10     2346.66     2306.38     54.48 o
   0  -6  10       95.13      120.74     11.00 o
   1  -6  10       60.24       73.35     11.08 o
   2  -6  10      480.77      495.50     29.51 o
   3  -6  10      667.17      693.61     40.90 o
   4  -6  10      532.28      538.67     34.51 o
   5  -6  10       40.14       35.02     13.23 o
  -6  -5  10      172.27      165.46     21.44 o
  -5  -5  10       80.04       62.94     11.28 o
  -4  -5  10      277.15      292.67     17.10 o
  -3  -5  10      132.62      144.19      9.69 o
  -2  -5  10     2340.82     2363.22     47.93 o
  -1  -5  10       50.18       47.15      5.04 o
   0  -5  10     1749.05     1799.56     41.01 o
   1  -5  10      491.45      452.11     22.22 o
   2  -5  10      376.80      342.24     22.39 o
   3  -5  10       82.17       85.90     14.03 o
   4  -5  10      690.06      691.25     45.65 o
   5  -5  10      378.53      432.75     33.01 o
   6  -5  10      190.95      342.56     49.66 o
  -6  -4  10     1331.87     1286.90     56.94 o
  -5  -4  10      328.93      341.40     35.43 o
  -4  -4  10      101.65       72.12     10.29 o
  -3  -4  10      930.24      903.28     34.34 o
  -2  -4  10     2237.09     2165.76     40.41 o
  -1  -4  10      434.61      397.10     12.84 o
   0  -4  10     2133.67     2165.19     55.50 o
   1  -4  10     3042.72     3494.75     99.32 o
   2  -4  10     4601.21     4439.34    106.13 o
   3  -4  10       48.99       25.58      8.05 o
   4  -4  10     4078.31     3994.94    107.55 o
   5  -4  10       77.73       79.72     16.10 o
   6  -4  10      117.14       54.83     19.76 o
  -6  -3  10       24.08       27.86     13.44 o
  -5  -3  10      438.47      452.05     25.56 o
  -4  -3  10      317.39      357.50     20.29 o
  -3  -3  10     1518.56     1815.44     48.65 o
  -2  -3  10      171.78      177.77      9.17 o
  -1  -3  10      539.75      525.66     13.42 o
   0  -3  10      225.38      214.66     10.45 o
   1  -3  10     1801.34     1795.86     33.77 o
   2  -3  10      136.81      119.59      8.57 o
   3  -3  10      156.21      160.75     14.92 o
   4  -3  10      787.40      772.18     32.31 o
   5  -3  10        0.06       32.02     16.89 o
   6  -3  10      345.84      342.44     37.44 o
  -7  -2  10      296.93      278.13     54.57 o
  -6  -2  10      157.71      142.83     21.73 o
  -5  -2  10      398.46      391.48     24.76 o
  -4  -2  10     3490.31     3414.96     85.98 o
  -3  -2  10        6.15       63.69     16.96 o
  -2  -2  10       92.72       93.74      6.54 o
  -1  -2  10      878.89      806.09     18.37 o
   0  -2  10     4293.69     4133.59     64.43 o
   1  -2  10     2365.89     2468.74     39.89 o
   2  -2  10     1559.98     1503.23     31.43 o
   3  -2  10      799.44      767.12     33.60 o
   4  -2  10      323.79      296.78     38.49 o
   5  -2  10      939.88      979.35     45.10 o
   6  -2  10     1844.07     1865.55     70.16 o
  -7  -1  10      743.65      785.69     50.57 o
  -6  -1  10       48.20       45.88     14.34 o
  -5  -1  10      723.72      716.13     33.02 o
  -4  -1  10      833.68      856.11     33.67 o
  -3  -1  10      355.21      349.72     20.17 o
  -2  -1  10       28.96       24.39      4.78 o
  -1  -1  10       33.76       25.84      3.94 o
   0  -1  10      391.08      397.58     16.36 o
   1  -1  10      653.98      645.91     18.02 o
   2  -1  10       76.88       63.85      9.52 o
   3  -1  10      337.55      328.63     23.07 o
   5  -1  10      481.06      493.78     33.24 o
   6  -1  10       53.55       32.61     13.89 o
  -7   0  10      579.71      570.36     45.63 o
  -6   0  10     1698.98     1688.06     78.89 o
  -5   0  10       48.59       44.75     10.60 o
  -4   0  10      164.88      378.50     23.32 o
  -3   0  10     2751.12     2628.81     59.14 o
  -2   0  10     1946.84     1956.53     37.33 o
  -1   0  10      110.00      122.12      7.19 o
   0   0  10     3999.93     4109.02     99.21 o
   1   0  10      181.42      168.65     10.35 o
   2   0  10     1167.60     1081.29     33.79 o
   3   0  10     6442.37     6101.28    121.08 o
   4   0  10      452.40      470.08     30.54 o
   5   0  10       23.98       21.53     10.44 o
   6   0  10        1.36        1.28     10.17 o
  -7   1  10       35.73       29.49     16.27 o
  -6   1  10     2048.40     2021.18    144.50 o
  -5   1  10       15.77       49.27     11.47 o
  -4   1  10      297.53      470.26     64.22 o
  -3   1  10      357.20      380.48     19.59 o
  -2   1  10      157.76      135.96     12.18 o
  -1   1  10       43.58       74.82      6.35 o
   0   1  10      991.47      959.68     22.74 o
   1   1  10      497.90      469.93     18.92 o
   2   1  10        0.53        2.37      4.28 o
   4   1  10       77.08       64.33     14.04 o
   5   1  10        0.15        9.66      9.45 o
   6   1  10        1.63        6.88     14.49 o
  -7   2  10        1.93        6.99     13.56 o
  -6   2  10      891.39     1004.23     56.78 o
  -5   2  10     1196.89     1321.80     43.49 o
  -4   2  10     1137.12     1094.14     36.72 o
  -3   2  10      688.73      703.24     24.05 o
  -2   2  10     4405.98     4327.31     79.57 o
  -1   2  10     1764.98     1944.44     41.87 o
   1   2  10      651.93      635.94     25.14 o
   2   2  10       68.72       58.39      9.56 o
   3   2  10      530.52      506.15     32.80 o
   4   2  10       51.63       35.96      9.63 o
   5   2  10      811.60      781.76     42.51 o
   6   2  10       84.97       60.18     21.69 o
  -7   3  10      989.38      996.44     62.73 o
  -6   3  10       59.04       70.85     18.52 o
  -5   3  10      460.27      468.05     26.79 o
  -4   3  10        2.31       11.85      6.27 o
  -3   3  10     1195.20     1131.14     37.11 o
  -2   3  10        0.19        6.94      4.96 o
  -1   3  10      393.28      496.71     27.49 o
   0   3  10      679.73      649.89     25.98 o
   1   3  10       29.34       20.86      6.00 o
   2   3  10       56.32       53.98      9.85 o
   3   3  10       54.88      350.78     30.85 o
   4   3  10       42.57       81.04     17.99 o
   5   3  10       16.78       28.14     12.80 o
   6   3  10        4.10       -2.20     15.49 o
  -6   4  10      236.57      308.24     29.00 o
  -5   4  10       26.48       11.55      8.62 o
  -4   4  10     2838.17     2667.05     79.89 o
  -3   4  10      470.79      447.31     24.66 o
  -2   4  10      967.53     1176.81     40.74 o
  -1   4  10     4994.16     5038.85    104.46 o
   0   4  10     2660.31     2595.35     64.16 o
   1   4  10     1935.51     1853.11     52.00 o
   2   4  10      190.42      190.67     15.83 o
   3   4  10     4613.53     4605.16    102.60 o
   4   4  10       81.71       72.54     15.93 o
   5   4  10     1340.39     1309.88    100.54 o
  -6   5  10       58.36       94.42     18.59 o
  -5   5  10      126.02      115.80     19.63 o
  -4   5  10       56.25       37.19     10.91 o
  -3   5  10      205.13      204.28     19.12 o
  -2   5  10       67.19       78.26     17.00 o
  -1   5  10      396.04      371.37     22.93 o
   0   5  10       77.80       61.84     10.70 o
   1   5  10        3.20        1.02      5.44 o
   2   5  10        3.37       25.13      7.49 o
   3   5  10        2.49        6.86      8.10 o
   4   5  10      140.53      147.33     30.83 o
   5   5  10       17.27       12.48     12.89 o
  -5   6  10      285.15      287.33     40.42 o
  -4   6  10      596.33      597.10     37.00 o
  -3   6  10     1223.53     1256.64     68.50 o
  -2   6  10      613.36      653.72     34.92 o
  -1   6  10       68.26       73.55     13.77 o
   0   6  10      408.57      409.99     25.54 o
   1   6  10     1654.86     1527.27     49.12 o
   2   6  10      826.45      846.32     42.73 o
   3   6  10      874.82      930.50     44.22 o
   4   6  10      550.05      553.83     34.28 o
  -5   7  10       26.65       22.15     18.72 o
  -4   7  10      499.89      456.88     43.74 o
  -3   7  10       60.61       49.39     14.47 o
  -2   7  10       32.87       30.90     11.82 o
  -1   7  10       17.35       23.06     10.57 o
   0   7  10      123.80      113.54     19.09 o
   1   7  10       51.11       38.54     12.71 o
   2   7  10       32.51       65.54     15.92 o
   3   7  10       67.84       84.34     22.16 o
   4   7  10      125.11      112.12     43.69 o
  -4   8  10       34.72        0.58     14.44 o
  -3   8  10        3.27        8.54     13.15 o
  -2   8  10      136.24      189.66     24.15 o
  -1   8  10     4842.93     5073.36    135.21 o
   0   8  10      185.28      171.21     27.23 o
   1   8  10     2930.44     2971.94     94.55 o
   2   8  10     3327.73     3302.89    102.78 o
   3   8  10       62.21       48.65     23.20 o
  -2   9  10       39.62       41.18     14.81 o
  -1   9  10       63.79       31.70     16.97 o
   0   9  10      271.93      224.52     54.09 o
   1   9  10      147.51      196.49     33.51 o
  -1  -9  11      768.80      745.70     33.15 o
   0  -9  11       11.22        6.10      8.97 o
   1  -9  11       79.80       79.53     16.27 o
  -2  -8  11      473.37      788.27     66.25 o
   0  -8  11       22.27       21.55      8.87 o
   1  -8  11        0.32       -3.24      6.78 o
   2  -8  11      257.48      264.84     22.33 o
   3  -8  11      123.44      135.81     19.46 o
  -4  -7  11        3.77       -0.64      8.32 o
  -2  -7  11      737.82      715.94     58.89 o
  -1  -7  11      841.16      804.87     62.09 o
   0  -7  11      224.27      256.87     36.01 o
   1  -7  11     1213.20     1315.23     43.82 o
   2  -7  11        4.55       17.09      8.26 o
   3  -7  11       22.95       49.35     18.84 o
   4  -7  11      197.22      209.43     24.31 o
  -5  -6  11      112.34       98.25     19.52 o
  -4  -6  11       42.67       39.37     11.52 o
  -3  -6  11      181.09      196.51     17.92 o
  -2  -6  11        9.01       66.23     21.92 o
  -1  -6  11       29.05       23.19      7.21 o
   0  -6  11       97.78       97.35     10.78 o
   1  -6  11      493.75      477.04     27.42 o
   2  -6  11        5.34      158.70     22.81 o
   3  -6  11       18.02        6.71      8.52 o
   4  -6  11      813.86      787.72     41.16 o
   5  -6  11        0.96        1.81     10.81 o
  -5  -5  11      663.97      663.04     34.98 o
  -4  -5  11      277.20      265.43     16.97 o
  -3  -5  11        3.38        5.77      5.14 o
  -2  -5  11      558.39      507.96     35.20 o
  -1  -5  11     1575.78     1494.92     35.02 o
   0  -5  11      379.99      348.78     18.40 o
   1  -5  11       92.90      220.51     34.88 o
   2  -5  11     4581.05     4616.89    112.18 o
   3  -5  11        1.75        1.63      6.64 o
   4  -5  11     1742.00     1841.64     65.71 o
   5  -5  11      964.87      991.52     49.17 o
  -6  -4  11      470.29      490.11     34.48 o
  -5  -4  11       15.44       12.58      8.04 o
  -4  -4  11      153.07      151.05     17.13 o
  -3  -4  11       35.82      542.88     47.05 o
  -2  -4  11        2.69        2.34      3.68 o
  -1  -4  11       10.96        6.46      4.11 o
   0  -4  11      146.57      126.82     12.25 o
   1  -4  11       70.39      201.41     56.52 o
   2  -4  11      303.90      283.51     23.55 o
   3  -4  11       33.05       17.50      8.50 o
   4  -4  11      721.71      733.27     38.96 o
   5  -4  11       37.66       64.15     17.81 o
  -6  -3  11       77.23       90.11     18.04 o
  -5  -3  11     1671.68     1629.85     67.18 o
  -4  -3  11     1504.67     1425.01     45.18 o
  -3  -3  11     6267.10     6007.03    127.94 o
  -2  -3  11      302.92      296.70     13.57 o
  -1  -3  11      300.63      304.46     11.82 o
   0  -3  11     6516.78     6265.87    113.99 o
   1  -3  11      256.45      284.54     19.14 o
   2  -3  11       92.42      105.05     14.25 o
   3  -3  11      745.89      692.11     34.13 o
   4  -3  11      547.43      498.00     38.63 o
   5  -3  11      175.13      191.15     28.59 o
   6  -3  11       48.76       21.29     19.52 o
  -6  -2  11       19.84       17.03     11.80 o
  -5  -2  11      100.88      106.19     14.70 o
  -4  -2  11        0.02        3.61      6.24 o
  -3  -2  11      167.46      163.92     14.52 o
  -2  -2  11       28.42       24.43      5.97 o
  -1  -2  11       13.08       11.93      3.69 o
   0  -2  11     1055.95     1080.45     24.42 o
   1  -2  11      114.90      121.65      9.50 o
   2  -2  11      360.65      355.63     17.31 o
   3  -2  11      625.08      611.58     59.44 o
   4  -2  11      123.88      130.55     17.82 o
   5  -2  11      425.00      500.66     54.19 o
   6  -2  11        4.85       23.24     14.88 o
  -6  -1  11        1.73        9.05     10.27 o
  -5  -1  11      577.49      630.28     32.08 o
  -4  -1  11       53.98       62.38     11.76 o
  -3  -1  11     2839.70     2727.75     71.02 o
  -2  -1  11     2057.69     1994.87     56.54 o
  -1  -1  11     2066.53     1978.55     36.34 o
   0  -1  11      204.93      237.35     11.48 o
   1  -1  11     1294.93     1490.82     55.76 o
   2  -1  11     2880.70     2801.08     62.91 o
   3  -1  11       14.41       12.55      7.39 o
   4  -1  11     3185.10     3198.23     91.24 o
   5  -1  11     1683.95     1715.60     64.24 o
   6  -1  11       34.09       49.88     15.59 o
  -7   0  11      247.13      263.42     42.57 o
  -6   0  11       12.90       16.56     11.78 o
  -5   0  11       38.63       45.14     10.96 o
  -4   0  11       20.71       60.88     11.09 o
  -3   0  11      117.16      128.96     14.53 o
  -2   0  11      197.72      200.98     16.01 o
  -1   0  11      168.65      179.48     11.31 o
   0   0  11      109.00      150.41     10.28 o
   1   0  11      958.04      923.48     27.61 o
   2   0  11     1938.60     1933.33     50.64 o
   3   0  11       39.69       47.05     11.39 o
   4   0  11      609.59      595.55     34.65 o
   5   0  11       26.89       17.59     10.35 o
   6   0  11     1729.74     1811.07     71.07 o
  -7   1  11     2092.92     2138.54     93.90 o
  -6   1  11      137.24      147.63     24.88 o
  -5   1  11        9.61       31.99     10.20 o
  -4   1  11     5283.13     5203.84    124.24 o
  -3   1  11      224.90      216.87     16.07 o
  -2   1  11     4968.53     4645.22    108.33 o
  -1   1  11     3998.95     3906.73    116.02 o
   0   1  11      463.84      498.59     18.32 o
   1   1  11      870.49      806.74     29.06 o
   2   1  11     1129.63     1056.13     35.53 o
   3   1  11      147.33      182.40     19.83 o
   4   1  11       99.61      160.63     29.49 o
   5   1  11      200.81      170.06     22.76 o
   6   1  11      794.00      839.13     70.25 o
  -6   2  11        0.00       32.62     14.14 o
  -5   2  11       33.39      138.31     18.61 o
  -4   2  11      159.78      143.44     15.24 o
  -3   2  11        4.61        4.35      5.97 o
  -2   2  11      179.80      165.02     14.74 o
  -1   2  11      109.81      130.81     13.10 o
   0   2  11     1627.98     1572.23     44.09 o
   1   2  11      561.64      541.91     24.48 o
   2   2  11       18.49       14.28      6.61 o
   3   2  11     2064.77     2023.07     57.22 o
   4   2  11       52.73      176.50     39.41 o
   5   2  11      614.67      532.72     58.41 o
   6   2  11      322.66      370.93     67.37 o
  -6   3  11     1770.70     1780.17     82.57 o
  -5   3  11      462.60      494.29     33.15 o
  -4   3  11      270.71      223.68     23.92 o
  -3   3  11      144.20      139.22     16.91 o
  -2   3  11       27.75       32.31     12.43 o
  -1   3  11      333.61      354.50     20.82 o
   0   3  11      723.65      806.57     53.57 o
   1   3  11     2559.44     2416.61     55.79 o
   2   3  11       11.82       15.85      7.50 o
   3   3  11      417.41      444.99     38.66 o
   4   3  11      375.26      343.71     29.64 o
   5   3  11      147.61      126.64     28.12 o
  -6   4  11       14.65       -0.60     12.23 o
  -5   4  11        0.90        4.30      8.70 o
  -4   4  11       56.81       57.05     13.42 o
  -3   4  11      288.12      287.61     24.62 o
  -2   4  11        8.39       11.20      6.38 o
  -1   4  11     2203.36     2210.24     58.84 o
   0   4  11        3.18        7.56      6.31 o
   1   4  11      644.47      619.74     28.88 o
   2   4  11      361.18      352.14     21.39 o
   3   4  11       15.42       58.24     12.75 o
   4   4  11       86.52       62.80     15.86 o
   5   4  11      655.70      671.49     56.12 o
  -6   5  11     1699.95     1668.89     67.84 o
  -5   5  11     1243.03     1266.48     55.44 o
  -4   5  11     3803.15     3768.68    105.75 o
  -3   5  11        4.63        3.62      7.79 o
  -2   5  11     1780.06     2078.54     74.51 o
  -1   5  11     3495.01     3557.34     84.31 o
   0   5  11      982.18      962.77     36.72 o
   1   5  11      140.80       99.15     14.26 o
   2   5  11     1873.72     2017.21     53.88 o
   3   5  11       23.37       62.36     13.61 o
   4   5  11      664.65      583.58     40.32 o
  -5   6  11       37.96       37.68     18.42 o
  -4   6  11      537.74      504.88     35.56 o
  -3   6  11        7.36       11.76      9.48 o
  -2   6  11     1122.54     1113.20     42.07 o
  -1   6  11       86.95       70.31     12.58 o
   0   6  11      375.91      365.84     25.24 o
   1   6  11        2.09        0.82      8.88 o
   2   6  11       24.16       10.72     10.68 o
   3   6  11        0.11       60.91     28.61 o
   4   6  11     1000.13     1078.48     56.59 o
  -4   7  11        3.56       18.39     15.33 o
  -3   7  11     1376.91     1323.65     73.77 o
  -2   7  11      287.85      292.46     28.74 o
  -1   7  11      212.64      225.32     26.14 o
   0   7  11      527.70      615.24     50.29 o
   1   7  11        3.01       20.65     11.47 o
   2   7  11      373.92      326.25     31.55 o
   3   7  11     2098.75     2258.92    126.57 o
  -3   8  11      651.17      615.34    109.46 o
  -2   8  11       31.70       24.82     17.76 o
  -1   8  11       24.22       22.00     12.65 o
   0   8  11       22.75       12.11     11.61 o
   1   8  11       55.63       90.96     18.46 o
   2   8  11       69.09       50.15     16.39 o
  -1  -8  12     1541.04     1627.70     56.99 o
   0  -8  12      170.34      166.31     18.87 o
   1  -8  12     1078.69     1143.81     53.07 o
   2  -8  12     1226.81     1277.29     48.74 o
  -3  -7  12        1.22       12.16      8.00 o
  -2  -7  12        4.38       24.64      8.64 o
  -1  -7  12      393.73      368.74     36.17 o
   0  -7  12       68.55       65.45     13.26 o
   1  -7  12      227.79      225.29     18.93 o
   2  -7  12        8.96       -1.97      7.92 o
   3  -7  12     1299.20     1309.97     73.92 o
  -4  -6  12       50.54       39.69     12.80 o
  -3  -6  12     1730.91     1814.66     75.85 o
  -2  -6  12        1.18        0.32      7.04 o
  -1  -6  12      695.09      708.71     32.91 o
   0  -6  12       77.71       85.84     11.16 o
   1  -6  12        3.73        4.66      6.55 o
   2  -6  12      730.70     1005.74     69.89 o
   3  -6  12     1700.43     1624.67     59.00 o
   4  -6  12       68.62       52.66     14.19 o
  -5  -5  12       55.89       57.93     16.96 o
  -4  -5  12        3.16        4.80      9.28 o
  -3  -5  12      671.99      669.14     29.18 o
  -2  -5  12      588.94      703.98     55.05 o
  -1  -5  12        0.66        4.48      4.92 o
   0  -5  12     2321.87     2348.86     62.55 o
   1  -5  12        1.41        5.35      6.15 o
   2  -5  12     2417.74     2510.99     72.93 o
   3  -5  12      424.00      412.42     29.09 o
   4  -5  12       10.37        3.64      9.91 o
   5  -5  12        1.02        7.21     11.55 o
  -5  -4  12     1032.35     1031.26     50.07 o
  -4  -4  12       74.51       72.43     13.60 o
  -3  -4  12     1021.05      989.24     35.00 o
  -2  -4  12     1870.04     1780.54     48.78 o
  -1  -4  12      154.59      144.46     25.60 o
   0  -4  12     1069.00     1045.58     49.04 o
   1  -4  12     1748.22     1746.16     54.09 o
   2  -4  12        8.44       22.89      8.40 o
   3  -4  12      295.95      248.95     23.30 o
   4  -4  12      743.67      737.26     40.73 o
   5  -4  12     1620.21     1619.11     77.75 o
  -6  -3  12       14.74       11.40     11.66 o
  -5  -3  12       12.02        5.27      8.27 o
  -4  -3  12      156.93      158.18     15.97 o
  -3  -3  12      683.59      668.93     33.18 o
  -2  -3  12      442.20      437.92     20.71 o
  -1  -3  12     1979.61     1880.76     51.20 o
   0  -3  12      701.57      662.06     27.47 o
   1  -3  12     1369.12     1532.35     60.57 o
   2  -3  12      676.99      669.04     32.03 o
   3  -3  12      407.68      443.60     35.07 o
   4  -3  12      182.54      151.36     24.38 o
   5  -3  12        5.58       47.12     16.71 o
  -6  -2  12       81.90       63.36     17.28 o
  -5  -2  12      441.45      427.43     27.60 o
  -4  -2  12     2096.29     2056.40     60.52 o
  -2  -2  12       70.76       60.61      9.50 o
  -1  -2  12     1888.10     1725.46     49.43 o
   0  -2  12      261.82      237.44     16.71 o
   1  -2  12       61.63       74.78     14.72 o
   2  -2  12     1441.77     1362.07     58.78 o
   3  -2  12     1507.72     1473.16     65.61 o
   4  -2  12        4.90        9.36     10.93 o
   5  -2  12      532.18      640.19     49.17 o
  -6  -1  12        1.94        9.82     11.36 o
  -5  -1  12      371.48      381.97     26.97 o
  -4  -1  12      795.00      789.15     34.45 o
  -3  -1  12      599.63      597.49     27.87 o
  -2  -1  12        0.27        0.58      6.39 o
  -1  -1  12      232.01      208.52     20.59 o
   0  -1  12      166.85      200.35     15.57 o
   1  -1  12      913.25      866.60     28.54 o
   2  -1  12        3.06        8.04      6.82 o
   3  -1  12      252.53      220.09     21.56 o
   4  -1  12      122.87      132.61     19.20 o
   5  -1  12     1033.74      989.20     48.16 o
  -6   0  12      610.17      591.39     99.37 o
  -5   0  12      179.98      216.81     23.80 o
  -4   0  12        3.49       48.33     13.28 o
  -3   0  12     1990.52     1967.06     59.49 o
  -2   0  12       16.01       15.11      6.95 o
  -1   0  12      553.95      593.46     36.16 o
   0   0  12     2054.36     2182.86     57.42 o
   1   0  12     1717.93     1743.20     54.88 o
   2   0  12      644.74      626.78     32.10 o
   3   0  12     1297.76     1310.32     50.58 o
   4   0  12      186.28      204.14     23.35 o
   5   0  12      268.75      260.92     27.88 o
  -6   1  12     1237.46     1216.01     64.36 o
  -5   1  12      298.39      416.20     36.23 o
  -4   1  12      508.97      674.17     84.30 o
  -3   1  12        0.84        0.46      5.86 o
  -2   1  12      179.29      183.56     17.38 o
  -1   1  12       77.91       84.35     13.32 o
   0   1  12      682.83      717.22     28.92 o
   1   1  12      260.39      235.98     20.28 o
   2   1  12      834.51      854.29     38.46 o
   3   1  12       57.86       64.33     12.46 o
   4   1  12      672.86      701.20     39.59 o
   5   1  12      476.14      463.30     35.32 o
  -6   2  12     1984.44     1936.53     86.67 o
  -5   2  12     1274.90     1420.15    119.22 o
  -4   2  12       62.85       60.99     12.50 o
  -3   2  12       65.08       59.45     12.15 o
  -2   2  12     2832.04     2707.49     75.63 o
  -1   2  12      160.26      172.76     17.86 o
   0   2  12       50.07       48.91     10.57 o
   1   2  12     2048.71     2000.62     67.07 o
   2   2  12     3082.61     2939.52     90.20 o
   3   2  12       35.63       71.50     14.16 o
   4   2  12     3594.21     3633.69    105.34 o
   5   2  12      404.44      448.09     63.21 o
  -6   3  12       40.07       36.87     17.32 o
  -5   3  12      130.39      105.31     21.90 o
  -4   3  12      132.02      136.59     18.34 o
  -3   3  12     1223.50     1115.36     45.59 o
  -2   3  12       35.19       35.47     12.38 o
  -1   3  12     2010.31     2025.50     70.37 o
   0   3  12       29.32       25.88      7.72 o
   1   3  12     2192.05     2082.84     52.00 o
   2   3  12      120.42      124.57     17.76 o
   3   3  12      350.70      332.17     35.39 o
   4   3  12      119.54      154.68     22.61 o
   5   3  12      104.06      137.95     30.49 o
  -5   4  12      274.82      325.29     37.48 o
  -4   4  12     1591.25     1594.92     60.05 o
  -3   4  12     1438.72     1448.73     55.95 o
  -2   4  12      290.23      316.99     25.90 o
  -1   4  12      434.28      555.78     32.71 o
   0   4  12      696.76      707.97     35.71 o
   1   4  12      164.63      179.84     18.04 o
   2   4  12      967.27      989.98     35.47 o
   3   4  12       45.12       36.26     12.71 o
   4   4  12      342.65      303.83     38.21 o
  -5   5  12     1051.99     1054.55     81.92 o
  -4   5  12      208.43      204.60     24.24 o
  -3   5  12       37.88       22.61     13.85 o
  -2   5  12      587.87      782.61     39.60 o
  -1   5  12       24.18       26.13     10.03 o
   0   5  12      491.66      451.57     27.25 o
   1   5  12      282.92      295.01     25.41 o
   2   5  12      186.72      275.13     29.67 o
   3   5  12        0.43        7.35     10.98 o
   4   5  12       55.40       35.54     19.43 o
  -4   6  12      140.90      117.21     20.26 o
  -3   6  12      214.54      215.06     33.34 o
  -2   6  12     2851.72     2909.96     89.47 o
  -1   6  12      201.63      196.31     26.88 o
   0   6  12     1942.68     1982.71     70.93 o
   1   6  12      317.21      321.82     30.11 o
   2   6  12      445.32      470.35     36.29 o
   3   6  12        1.46       -1.85     13.80 o
  -4   7  12      523.04      493.54     47.55 o
  -3   7  12       84.52      120.14     25.42 o
  -2   7  12      124.53       48.30     18.95 o
  -1   7  12        8.56       -0.85     12.00 o
   0   7  12      323.45      275.73     43.05 o
   1   7  12      433.31      395.97     34.61 o
   2   7  12       31.86      175.22     30.20 o
  -2   8  12      854.63      935.09     63.74 o
  -1   8  12       46.05       32.69     18.62 o
   0   8  12       76.01       76.81     23.08 o
   1   8  12      516.75      596.55     52.55 o
   0  -8  13      600.31      645.25     36.83 o
  -2  -7  13     1761.76     1712.56     71.69 o
  -1  -7  13       63.43       80.97     16.00 o
   0  -7  13      217.15      194.79     20.96 o
   1  -7  13      350.01      337.63     23.51 o
   2  -7  13        5.29       22.77      9.92 o
  -3  -6  13      158.75      158.10     19.84 o
  -2  -6  13       10.31       37.13     11.52 o
  -1  -6  13     1131.35     1154.08     59.21 o
   0  -6  13      510.27      478.77     24.13 o
   1  -6  13        0.04        3.43      7.47 o
   2  -6  13      188.97      195.82     20.62 o
   3  -6  13       90.99       71.79     15.63 o
  -4  -5  13     1005.38     1110.24     61.45 o
  -3  -5  13        6.71        7.36      9.60 o
  -2  -5  13     1792.07     1744.12     56.68 o
  -1  -5  13     1493.68     1580.07     87.21 o
   0  -5  13       16.80       23.56      7.89 o
   1  -5  13      364.16      345.62     23.45 o
   2  -5  13      291.14      279.89     23.62 o
   3  -5  13      202.05      180.80     21.52 o
   4  -5  13      796.49      848.96     62.34 o
  -5  -4  13       86.08       67.68     15.22 o
  -4  -4  13      292.54      358.62     26.47 o
  -3  -4  13       32.26       27.38      9.50 o
  -2  -4  13      750.75      845.41     65.61 o
  -1  -4  13      283.70      281.73     21.69 o
   0  -4  13       37.61       28.60      8.24 o
   1  -4  13       94.77       70.82     12.35 o
   2  -4  13       18.55       32.22     11.74 o
   3  -4  13       97.18       71.21     14.60 o
   4  -4  13      330.55      333.30     34.94 o
  -5  -3  13       25.89       49.93     14.56 o
  -4  -3  13      201.17      208.56     18.76 o
  -3  -3  13      234.05      271.24     19.01 o
  -2  -3  13      854.45      854.62     45.77 o
  -1  -3  13      245.28      231.56     20.96 o
   0  -3  13      564.08      631.25     28.30 o
   1  -3  13     2416.89     2475.87     70.79 o
   2  -3  13      110.41      100.77     18.09 o
   3  -3  13     3654.44     3788.33    125.16 o
   4  -3  13        5.27       -0.47     10.52 o
   5  -3  13      518.62      502.56     45.40 o
  -5  -2  13     2102.39     2085.29     80.12 o
  -4  -2  13        4.64      300.20     40.01 o
  -3  -2  13      652.63      601.65     37.88 o
  -2  -2  13      203.98      177.32     19.50 o
  -1  -2  13     1663.82     1535.22     59.05 o
   0  -2  13       43.01       38.69     11.25 o
   1  -2  13      202.33      190.14     22.29 o
   2  -2  13      282.75      251.69     27.13 o
   3  -2  13        0.13       -7.97      8.61 o
   4  -2  13      400.11      378.15     37.27 o
   5  -2  13      293.57      353.04     75.69 o
  -6  -1  13      377.83      371.20     41.13 o
  -5  -1  13     1912.29     1888.73     76.80 o
  -4  -1  13      903.41      888.08     38.07 o
  -3  -1  13     1728.25     1800.21     56.08 o
  -2  -1  13     2500.44     2344.24     80.47 o
  -1  -1  13     3223.82     3053.44     97.47 o
   0  -1  13       82.59       67.15     14.08 o
   1  -1  13     2178.53     2223.04     81.46 o
   2  -1  13       24.94        1.04      8.75 o
   3  -1  13      122.92      129.26     34.72 o
   4  -1  13      641.54      556.17     85.93 o
   5  -1  13       14.09       15.27     14.58 o
  -6   0  13      386.68      329.00     35.85 o
  -5   0  13      316.76      322.45     74.09 o
  -4   0  13      292.11      315.95     30.79 o
  -3   0  13       91.99       78.73     15.75 o
  -2   0  13       81.41       64.82     14.08 o
  -1   0  13       13.06       17.41      8.71 o
   0   0  13       37.63       62.86     10.10 o
   1   0  13      243.90      246.90     21.06 o
   2   0  13       96.91       81.72     14.46 o
   3   0  13      697.66      692.91     37.12 o
   4   0  13      803.73      759.80     41.93 o
   5   0  13      297.96      358.23     37.21 o
  -6   1  13        3.70       14.31     14.44 o
  -5   1  13      177.40      195.34     27.64 o
  -4   1  13       45.20       56.33     12.24 o
  -3   1  13      702.87      683.70     41.26 o
  -2   1  13      842.43      816.14     44.38 o
  -1   1  13     2224.63     2315.23     67.32 o
   0   1  13       21.72       44.90     13.65 o
   1   1  13      340.38      360.43     32.35 o
   2   1  13     2531.80     2406.92     74.74 o
   3   1  13      993.26      947.92     44.66 o
   4   1  13      801.72      785.59     43.77 o
   5   1  13     1513.71     1461.54     63.22 o
  -6   2  13        3.06       11.83     15.06 o
  -5   2  13      318.58      403.64     38.96 o
  -4   2  13      176.54      150.77     24.61 o
  -3   2  13        8.63        2.49      8.56 o
  -2   2  13       75.92       68.60     13.04 o
  -1   2  13        8.71       15.40      7.58 o
   0   2  13       62.53       47.67     12.38 o
   1   2  13       18.67       22.39      9.38 o
   2   2  13      519.20      488.15     32.34 o
   3   2  13      361.95      367.08     30.21 o
   4   2  13      110.11      177.84     55.42 o
   5   2  13       58.35       56.23     24.09 o
  -5   3  13      768.18      691.48     51.19 o
  -4   3  13       48.41       22.40     13.26 o
  -3   3  13     5055.56     4890.27    123.79 o
  -2   3  13      615.72      645.89     60.06 o
  -1   3  13     1003.13     1146.87     46.24 o
   0   3  13     2933.96     2988.15     85.86 o
   1   3  13     1468.67     1481.97     48.97 o
   2   3  13        3.73        5.45      9.30 o
   3   3  13        1.37        8.77     10.21 o
   4   3  13      440.51      416.73     46.41 o
  -5   4  13      525.91      573.22     48.37 o
  -4   4  13      212.47      191.45     27.90 o
  -3   4  13        2.83       -2.16      9.60 o
  -2   4  13      188.66      192.67     22.07 o
  -1   4  13       18.91       22.73      9.17 o
   0   4  13       78.04       49.04     15.37 o
   1   4  13      190.98      157.31     21.41 o
   2   4  13      450.82      499.56     30.46 o
   3   4  13        0.07        1.44     14.08 o
   4   4  13      155.24       84.62     24.52 o
  -4   5  13       11.69        1.67     10.42 o
  -3   5  13      411.79      454.42     34.01 o
  -2   5  13      104.36      134.58     20.04 o
  -1   5  13       25.68       29.33     11.05 o
   0   5  13       14.49       15.85     10.23 o
   1   5  13       38.14       29.47     12.23 o
   2   5  13     3070.87     3035.51    118.09 o
   3   5  13        4.20        7.15     12.40 o
  -4   6  13       26.44       45.97     21.76 o
  -3   6  13       94.69       86.16     18.25 o
  -2   6  13       50.99       47.78     17.40 o
  -1   6  13        0.15       16.93     11.44 o
   0   6  13       17.79       22.49     22.24 o
   1   6  13        1.42        1.43     13.12 o
   2   6  13        5.80       24.97     20.00 o
  -3   7  13      855.30      799.79     81.29 o
  -2   7  13      256.29      290.14     38.27 o
  -1   7  13      511.20      506.60     47.34 o
   0   7  13     2255.13     2306.87    101.03 o
   1   7  13      193.68      198.14     34.29 o
  -1  -7  14      129.19      128.34     20.16 o
   0  -7  14       30.79       16.00     13.44 o
   1  -7  14     1385.54     1483.37     51.68 o
  -3  -6  14       73.40       98.89     18.56 o
  -2  -6  14      174.29      176.02     22.08 o
  -1  -6  14      242.11      276.84     29.12 o
   0  -6  14     2312.05     2384.54     77.50 o
   1  -6  14      623.08      702.29     35.10 o
   2  -6  14      140.14      215.78     22.48 o
  -3  -5  14        0.40        1.92     10.24 o
  -1  -5  14       83.28      107.31     21.12 o
   0  -5  14      854.99      800.29     39.33 o
   1  -5  14      362.03      337.27     24.24 o
   2  -5  14      167.84      220.38     22.60 o
   3  -5  14       96.08       87.55     16.75 o
  -4  -4  14      109.68      101.33     17.15 o
  -3  -4  14      152.41      141.91     17.86 o
  -2  -4  14     1062.40     1068.36     45.11 o
  -1  -4  14      208.94      190.68     19.88 o
   0  -4  14      790.21      754.74     87.21 o
   1  -4  14      665.82      663.93     32.49 o
   2  -4  14      184.12      203.51     21.67 o
   3  -4  14        3.94        0.54     10.06 o
   4  -4  14      243.80      187.96     29.55 o
  -5  -3  14       20.22       23.72     12.38 o
  -4  -3  14      406.61      447.67     26.55 o
  -3  -3  14        2.16        6.23      8.92 o
  -2  -3  14       30.15       10.35      9.29 o
  -1  -3  14      220.02      188.17     20.63 o
   0  -3  14        9.25        9.61      8.54 o
   1  -3  14     1112.85     1153.07     53.95 o
   2  -3  14      314.26      314.02     30.91 o
   3  -3  14       93.63       99.84     21.24 o
   4  -3  14      968.40     1047.21     60.37 o
  -5  -2  14       60.99       34.20     17.44 o
  -4  -2  14     1712.04     1810.56     58.70 o
  -3  -2  14      263.14      298.42     26.88 o
  -2  -2  14       45.61       26.34     39.21 o
  -1  -2  14     4998.12     4796.79    261.80 o
   0  -2  14      596.63      609.09     36.40 o
   1  -2  14      724.11      754.08     42.61 o
   2  -2  14     1183.98     1279.74     61.10 o
   3  -2  14      213.41      235.19     30.44 o
   4  -2  14       40.83       48.29     17.71 o
  -5  -1  14       36.64       34.64     16.04 o
  -4  -1  14        0.08       79.25     14.51 o
  -3  -1  14        8.61       23.43     10.70 o
  -2  -1  14      926.36      885.15     45.30 o
  -1  -1  14      300.81      309.14     27.44 o
   0  -1  14      109.24      227.93     28.05 o
   1  -1  14      639.34      677.68     47.53 o
   2  -1  14       34.82       35.59     13.13 o
   3  -1  14     1152.92     1077.42     59.01 o
   4  -1  14       43.02       84.65     24.64 o
  -5   0  14      925.79     1057.79     57.50 o
  -4   0  14       12.27       72.05     13.84 o
  -3   0  14     2499.75     2371.02     87.68 o
  -2   0  14       49.44       77.09     16.20 o
  -1   0  14      401.87      368.25     31.25 o
   0   0  14      311.79      342.83     25.56 o
   1   0  14      143.41      179.92     25.10 o
   2   0  14        9.88       14.92     11.41 o
   3   0  14      959.29      952.87     55.58 o
   4   0  14      819.00      954.54     85.77 o
  -5   1  14       21.70       19.82     14.07 o
  -4   1  14      141.87      174.89     26.06 o
  -3   1  14      286.39      268.19     29.50 o
  -2   1  14        0.17        1.56      8.59 o
  -1   1  14      325.19      338.76     31.24 o
   0   1  14     2060.33     2001.16     63.77 o
   1   1  14      475.10      461.00     51.11 o
   2   1  14     1436.92     1369.45     54.09 o
   3   1  14      105.00       84.32     17.69 o
   4   1  14     1405.07     1469.83     61.78 o
  -5   2  14      922.62      970.13     58.36 o
  -4   2  14       11.16       23.93     13.35 o
  -3   2  14      300.71      246.12     44.97 o
  -2   2  14     1055.67     1097.84     75.37 o
  -1   2  14      823.35      853.88     45.34 o
   0   2  14      554.37      599.75     33.63 o
   1   2  14     3042.84     3038.86     77.99 o
   2   2  14     2486.92     2382.41     77.80 o
   3   2  14       36.47       89.96     17.64 o
   4   2  14       65.41       38.68     16.00 o
  -5   3  14       73.03       76.75     21.71 o
  -4   3  14      114.21      100.99     23.47 o
  -3   3  14        1.93        2.60     14.56 o
  -2   3  14      257.68      247.19     35.10 o
  -1   3  14      891.04      996.12     44.14 o
   0   3  14      111.51      131.42     31.05 o
   1   3  14     1464.50     1388.95     64.94 o
   2   3  14       37.86       25.28     11.59 o
   3   3  14      532.36      646.81     62.84 o
   4   3  14      245.79      258.24     65.77 o
  -4   4  14      538.04      562.15     47.10 o
  -3   4  14      792.83      835.32     43.60 o
  -2   4  14       39.34       31.02     11.86 o
  -1   4  14      360.47      342.57     28.87 o
   0   4  14      213.03      233.40     24.62 o
   1   4  14       57.11       47.15     13.89 o
   2   4  14       17.37       23.15     10.09 o
   3   4  14     1531.20     1588.71     68.48 o
  -4   5  14       32.63       43.11     18.00 o
  -3   5  14      389.21      466.72     64.74 o
  -2   5  14      643.22      692.16     41.62 o
  -1   5  14       57.61      111.31     19.36 o
   0   5  14     2096.27     2073.16     73.25 o
   1   5  14      257.52      282.81     29.17 o
   2   5  14       35.31       41.06     19.30 o
  -3   6  14      151.71      162.30     30.18 o
  -2   6  14      719.40      750.66     55.91 o
  -1   6  14       51.24       45.68     17.54 o
   0   6  14       72.09       61.05     21.27 o
   1   6  14      895.64      999.56     66.69 o
  -1  -6  15      465.91      504.07     40.65 o
   0  -6  15        6.95       10.24     13.12 o
   1  -6  15      260.42      307.12     28.61 o
  -2  -5  15      288.43      330.29     34.24 o
  -1  -5  15     1831.60     1733.54     63.34 o
   0  -5  15        4.91        6.71     10.29 o
   2  -5  15     1335.07     1476.84     56.76 o
  -3  -4  15        8.86      126.97     18.29 o
  -2  -4  15      813.44      805.05     55.53 o
  -1  -4  15       63.01       52.28     13.29 o
   0  -4  15     2503.62     2452.56     85.56 o
   1  -4  15      113.02      158.75     21.92 o
   2  -4  15      445.37      451.02     37.64 o
   3  -4  15      234.12      208.62     30.31 o
  -4  -3  15      391.52      400.03     74.25 o
  -3  -3  15     1210.18     1219.88     57.77 o
  -2  -3  15       18.72       22.02     16.16 o
  -1  -3  15       20.38       17.13      9.98 o
   0  -3  15     1456.32     1511.60     52.60 o
   1  -3  15      300.60      316.06     30.26 o
   2  -3  15      610.82      620.29     43.69 o
   3  -3  15      390.95      432.61     39.96 o
  -4  -2  15      175.88      165.75     37.45 o
  -3  -2  15     1448.21     1436.67    134.42 o
  -2  -2  15       33.06       29.41     13.44 o
  -1  -2  15      450.09      416.07     32.11 o
   0  -2  15     1056.01     1050.12     43.17 o
   1  -2  15       66.75       56.71     15.83 o
   2  -2  15        0.02        4.90     10.15 o
   3  -2  15       63.93       68.27     34.56 o
  -4  -1  15      135.21      211.16     27.20 o
  -3  -1  15       66.86       53.13     14.75 o
  -2  -1  15     1312.71     1299.32     59.21 o
  -1  -1  15        1.89       -2.85      8.22 o
   0  -1  15      747.12      966.67     50.36 o
   1  -1  15      398.31      405.41     34.90 o
   2  -1  15     1331.73     1254.96     90.73 o
   3  -1  15       21.63       10.43     13.60 o
   4  -1  15      765.46      663.55     53.10 o
  -4   0  15     1369.44     1318.80     64.46 o
  -3   0  15       10.89        4.33      9.40 o
  -2   0  15      217.42      231.37     27.36 o
  -1   0  15      419.63      422.73     50.41 o
   0   0  15        0.25       30.99     14.40 o
   1   0  15        6.86        1.82      8.81 o
   2   0  15       24.60       14.75     12.29 o
   3   0  15       16.44       17.71     13.61 o
   4   0  15      694.74      751.78     56.32 o
  -4   1  15     1209.59     1187.86     62.77 o
  -3   1  15      196.52      172.26     25.88 o
  -2   1  15      821.99      698.58     45.37 o
  -1   1  15     1331.38     1277.61     62.08 o
   0   1  15     2912.04     2978.85    107.48 o
   1   1  15       42.11       35.72     12.18 o
   2   1  15       73.84       70.55     18.73 o
   3   1  15      787.66      812.19     67.05 o
  -4   2  15      121.49      148.12     26.45 o
  -3   2  15       16.42        2.37     16.64 o
  -2   2  15      550.67      560.00     43.24 o
  -1   2  15       68.40       69.55     17.87 o
   0   2  15       25.65       45.79     15.84 o
   1   2  15       45.71       33.28     11.59 o
   2   2  15       87.39       90.95     18.02 o
   3   2  15       29.12       32.84     14.34 o
  -4   3  15      116.23      124.11     25.56 o
  -3   3  15      800.99      800.47     80.33 o
  -2   3  15      706.86      741.32     50.58 o
  -1   3  15     1288.16     1266.18     65.45 o
   0   3  15       80.73       90.86     16.16 o
   1   3  15     2518.17     2433.25     80.60 o
   2   3  15       16.65       22.20     10.91 o
   3   3  15     1543.69     1623.62     67.42 o
  -3   4  15     1121.08     1181.32     66.66 o
  -2   4  15       63.45       58.59     19.07 o
  -1   4  15     1215.27     1236.32     69.48 o
   0   4  15       14.47       24.25     12.04 o
   1   4  15        0.59       11.72     11.13 o
   2   4  15        0.91       14.33     12.83 o
  -2   5  15      974.89     1080.83     51.70 o
  -1   5  15     2698.54     2655.46     87.77 o
   0   5  15       26.33       12.76     11.96 o
   1   5  15     1162.56     1180.19     70.15 o
   0  -5  16       19.32       12.66     10.31 o
  -2  -4  16     1115.48     1133.88     51.38 o
  -1  -4  16       16.64       15.03     11.25 o
   0  -4  16     1657.64     1648.92     56.36 o
   1  -4  16     1672.21     1739.79     73.92 o
   2  -4  16     1412.23     1419.72    100.49 o
  -3  -3  16      299.77      406.64     32.63 o
  -2  -3  16      694.60      665.14     39.88 o
  -1  -3  16       44.26       38.73     13.36 o
   0  -3  16       44.75       51.66     12.63 o
   1  -3  16       34.41       61.96     17.18 o
   2  -3  16       11.81        5.18     12.52 o
  -3  -2  16       28.13       25.31     12.89 o
  -2  -2  16      769.38      757.74     44.25 o
  -1  -2  16       27.79       26.60     12.71 o
   0  -2  16       11.62       24.30     10.30 o
   1  -2  16      813.71      774.69    102.41 o
   2  -2  16     1286.46     1304.55     66.62 o
  -3  -1  16       25.40       31.20     16.00 o
  -2  -1  16      278.77      269.09     29.88 o
  -1  -1  16        1.28       -1.64     10.23 o
   0  -1  16       14.22       21.70     11.98 o
   1  -1  16      538.86      539.40     42.74 o
   2  -1  16        8.99        3.53     11.92 o
   3  -1  16      575.40      611.01     50.12 o
  -4   0  16      585.39      603.90     63.69 o
  -3   0  16       34.00       38.41     14.37 o
  -2   0  16     1244.24     1290.50     72.97 o
  -1   0  16       17.69       28.64     12.75 o
   0   0  16     4285.15     4691.67    149.73 o
   1   0  16      781.56      809.33     43.44 o
   2   0  16      229.41      177.49     28.75 o
   3   0  16      646.48      684.89     70.89 o
  -3   1  16      113.22      108.77     22.25 o
  -2   1  16        0.02        9.57     11.57 o
  -1   1  16        0.53       19.07     12.80 o
   0   1  16        1.32        2.47     11.68 o
   1   1  16       26.98       26.55     12.11 o
   2   1  16      450.64      427.57     41.97 o
  -3   2  16      130.75       96.93     30.56 o
  -2   2  16     1297.57     1298.97     78.09 o
  -1   2  16       55.29      110.38     22.10 o
   0   2  16      417.12      368.95     38.14 o
   1   2  16       13.15       11.23     24.16 o
   2   2  16        3.06        7.91     11.17 o
  -3   3  16      180.47      159.96     29.64 o
  -2   3  16       25.18       27.13     14.79 o
  -1   3  16      143.72      150.08     26.53 o
   0   3  16      721.89      720.33     53.11 o
   1   3  16      588.04      496.41     46.16 o
   2   3  16      202.66      218.55     34.92 o
  -2   4  16        2.43       52.37     21.44 o
  -1   4  16     1180.21     1485.70     88.97 o
   0   4  16     1593.41     1638.96     81.46 o
   1   4  16      549.50      545.53     40.16 o
  -1  -3  17      297.64      299.91     31.36 o
   0  -3  17     1890.21     1898.47     79.15 o
  -2  -2  17        6.23       20.54     12.98 o
  -1  -2  17      626.98      638.90     78.73 o
   0  -2  17        0.22       14.70     12.61 o
   1  -2  17       26.31       38.45     16.83 o
  -2  -1  17      502.21      573.90     43.18 o
  -1  -1  17      160.01      173.46     26.70 o
   0  -1  17       13.01       28.77     14.75 o
   1  -1  17      441.13      482.29     54.09 o
  -2   0  17       96.17       90.86     21.12 o
  -1   0  17      716.13      707.46     48.52 o
   0   0  17        1.23       26.57     14.17 o
   1   0  17      551.70      624.25     40.44 o
  -2   1  17       30.11       14.27     14.30 o
  -1   1  17      358.71      402.65     39.56 o
   0   1  17      455.15      505.59     44.18 o
   1   1  17      138.99      121.46     21.38 o
  -2   2  17      831.83      737.68     87.05 o
  -1   2  17      129.03      106.95     24.92 o
   0   2  17      504.09      521.20     65.93 o
 
